# Supplementary material for: Molecular and behavioral consequences of Ube3a gene overdosage in mice
Source: JCI Insight. 2022 Sep 22;7(18):e158953. doi: 10.1172/jci.insight.158953 (PMC9675564; doi:10.1172/jci.insight.158953)
Supplement: Supplemental data set 1 [file jciinsight-7-158953-s067.xlsx]

## Sheet: Sheet1
Figure 3
ASxOE		M	F	TOTAL		AGE
	WT	6	6	12		8-12 wks
	AS	7	5	12		8-12 wks
	AS/Ube3a+2	8	4	12		8-12 wks
ASxOE epilepsy		M	F	TOTAL		AGE
	WT	3	3	6		16-18 wks
	Ube3a+2	3	3	6		16-18 wks
Figure 4
OExOE		M	F	TOTAL		AGE
	WT	6	7	13		18-26 wks
	Ube3a+2	7	6	13		18-26 wks
	Ube3a+4	6	7	13		18-26 wks
OE epilepsy		M	F	TOTAL		AGE
	WT	3	3	6		9-10 wks
	Ube3a+2	3	3	6		9-10 wks
Figure 5/S7
FC and WM		M	F	TOTAL		AGE
	WT	7	8	15		5-9 wks
	Ube3a+2	8	7	15		5-9 wks
	Ube3a+4	4	8	12		5-9 wks
Operant conditioning		M	F	TOTAL		AGE
	WT	7	8	18		9-11 wks
	Ube3a+2	8	7	17		9-11 wks
Operant conditioning		M	F	TOTAL		AGE
	Ube3a+1	8	7	18		9-11 wks
Figure 6
Social interaction		M	F	TOTAL		AGE
	WT	5	4	9		27-33 wks
	Ube3a+4	5	4	9		27-33 wks
Figure 7		M	F	TOTAL		AGE
Flurothyl seizures (line E)	WT	20 (20)	15 (12)	35 (32)		9-16 wks
	Ube3a+1	12 (7)	2 (2)	14 (9)		9-16 wks
	Ube3a+2	4 (1)	11 (5)	15 (6)		9-16 wks
	(mice surviving 8-day kindling)
Figure 8		M	F	TOTAL		AGE
RNAseq	WT	2	3	5		7 days
	Ube3a+2	3	2	5		7 days
Figure S5
ASxUbe3a+1		M	F	TOTAL		AGE
	WT	7	5	12		9-14 wks
	AS	8	5	13		9-14 wks
	AS/Ube3a+1	5	9	14		9-14 wks
Figure S9
Flurothyl seizures (line C)		M	F	TOTAL		AGE
	WT	15 (9)	32 (19)	47 (28)		9-16 wks
	Ube3a+1	6 (3)	17 (5)	23 (8)		9-16 wks
	Ube3a+2	12 (2)	20 (5)	32 (7)		9-16 wks
	(mice surviving 8-day kindling)
