# Supplementary material for: Molecular and behavioral consequences of Ube3a gene overdosage in mice
Source: JCI Insight. 2022 Sep 22;7(18):e158953. doi: 10.1172/jci.insight.158953 (PMC9675564; doi:10.1172/jci.insight.158953)
Supplement: Supplemental data set 2 [file jciinsight-7-158953-s068.xlsx]

## Sheet: Figure 1
Panel D			Panel E			Panel F			Panel G
UBE3A protein levels			Ube3a transcript levels			Ube3a:UBE3A			Iso3:Iso2 ratio
Welch's ANOVA			Welch's ANOVA			One-way ANOVA			One-way ANOVA
F-statistic	F (4, 24.79) = 169.546		F-statistic	F (4, 23.49) = 371.0		F-statistic	F (4, 51) = 2.773		F-statistic	F (6, 42) = 2.326
p-value	<0.00000001		p-value	<0.00000001		p-value	0.0367		p-value	0.0498
	****			****			*			*
WT x Ube3a+1			WT x Ube3a+1			WT x Ube3a+1			WT x Ube3a+1 line C			WT x Ube3a+1 line E
Dunnet's post hoc			Dunnet's post hoc			Tukey's post hoc			Tukey's post hoc			Tukey's post hoc
p-value	1.8e-05		p-value	7.1e-07		p-value	0.9999		p-value	0.9999		p-value	0.9961
	****			****			ns			ns			ns
Ube3a+1 x Ube3a+2			Ube3a+1 x Ube3a+2			Ube3a+1 x Ube3a+2			WT x Ube3a+2 line C			WT x Ube3a+2 line E
Dunnet's post hoc			Dunnet's post hoc			Tukey's post hoc			Tukey's post hoc			Tukey's post hoc
p-value	0.0056		p-value	1.22e-06		p-value	0.9755		p-value	0.1213		p-value	0.7117
	**			****			ns			ns			ns
Ube3a+2 x Ube3a+4			Ube3a+2 x Ube3a+4			Ube3a+2 x Ube3a+4			WT x Ube3a+4 homo line C			WT x Ube3a+4 het line C + line E
Dunnet's post hoc			Dunnet's post hoc			Tukey's post hoc			Tukey's post hoc			Tukey's post hoc
p-value	0.0082		p-value	5e-08		p-value	0.6434		p-value	0.9998		p-value	0.2783
	**			****			ns			ns			ns

## Sheet: Figure 3
Panel A			Panel B			Panel C			Panel D			Panel E			Panel F
Rotarod			Open field			Marble burying			Nest building			Forced swim test			Audiogenic seizures
RM Two-way ANOVA			One-way ANOVA			One-way ANOVA			RM Two-way ANOVA			Kruskal-Wallis			Fishers exact
F-statistic	F (2, 33) = 16.13		F-statistic	F (2, 33) = 2.977		F-statistic	F (2, 33) = 5.965		F-statistic	F (2, 33) = 13.25		KW-statistic	18.39		p-value	>0.9999
p-value	<0.0001		p-value	0.0648		p-value	0.0061		p-value	<0.0001		p-value	0.0001			ns
	****			ns			**			****			***
WTxAS						WTxAS			WTxAS			WTxAS
Tukey's post hoc						Tukey's post hoc			Tukey's post hoc			Dunn's post hoc
p-value	0.001					p-value	0.0294		p-value	<0.0001		p-value	0.014
	***						*			****			*
WTxAS/Ube3a+2						WTxAS/Ube3a+2			WTxAS/Ube3a+2			WTxAS/Ube3a+2
Tukey's post hoc						Tukey's post hoc			Tukey's post hoc			Dunn's post hoc
p-value	0.3057					p-value	0.8536		p-value	0.0615		p-value	0.5065
	ns						ns			ns			ns
ASxAS/Ube3a+2						ASxAS/Ube3a+2			ASxAS/Ube3a+2			ASxAS/Ube3a+2
Tukey's post hoc						Tukey's post hoc			Tukey's post hoc			Dunn's post hoc
p-value	<0.0001					p-value	0.0078		p-value	0.0234		p-value	<0.0001
	****						**			*			****

## Sheet: Figure 4
Panel A			Panel B			Panel C			Panel D			Panel E			Panel F
Rotarod			Open field			Marble burying			Nest building			Forced swim test			Audiogenic seizures
RM Two-way ANOVA			One-way ANOVA			One-way ANOVA			RM Two-way ANOVA			Kruskal-Wallis			Fishers exact
F-statistic	F (2, 36) = 3.326		F-statistic	F (2, 36) = 1.374		F-statistic	F (2, 36) = 2.374		F-statistic	F (2, 36) = 3.041		KW-statistic	10.05		p-value	0.0128
p-value	0.0473		p-value	0.266		p-value	0.1079		p-value	0.0602		p-value	0.0066			*
	*			ns			ns			ns			**
WTxUbe3a+2												WTxUbe3a+2
Tukey's post hoc												Dunn's post hoc
p-value	0.1706											p-value	0.0345
	ns												*
Ube3a+2xUbe3a+4												Ube3a+2xUbe3a+4
Tukey's post hoc												Dunn's post hoc
p-value	0.7978											p-value	>0.9999
	ns												ns
WTxUbe3a+4												WTxUbe3a+4
Tukey's post hoc												Dunn's post hoc
p-value	0.0457											p-value	0.0105
	*												*

## Sheet: Figure 5
Panel B			Panel C			Panel D			Panel E			Panel F			Panel G
Baseline			Day 1			Day 28			WT day 8			Ube3a+2 day 8			Ube3a+4 day 8
Kruskal-Wallis			One-way ANOVA			One-way ANOVA			RM One-way ANOVA			RM One-way ANOVA			RM One-way ANOVA
KW-statistic	9.742		F-statistic	F (2, 39) = 5.904		F-statistic	F (2, 38) = 2.34		F-statistic	F (2.218, 31.06) = 8.353		F-statistic	F (1.668, 23.36) = 9.613		F-statistic	F (2.123, 23.36) = 10.72
p-value	0.0077		p-value	0.0058		p-value	0.11		p-value	0.0009		p-value	0.0015		p-value	0.0004
	**			**			ns			***			**			***
WTxUbe3a+2			WTxUbe3a+2						TQ-Q1			TQ-Q1			TQ-Q1
Tukey's post hoc			Tukey's post hoc						Dunnett's post hoc			Dunnett's post hoc			Dunnett's post hoc
p-value	0.5862		p-value	0.4171					p-value	0.0006		p-value	0.0003		p-value	0.0008
	ns			ns						***			***			***
Ube3a+2xUbe3a+4			Ube3a+2xUbe3a+4						TQ-Q2			TQ-Q2			TQ-Q2
Tukey's post hoc			Tukey's post hoc						Dunnett's post hoc			Dunnett's post hoc			Dunnett's post hoc
p-value	0.0055		p-value	0.0042					p-value	0.0034		p-value	0.037		p-value	0.0079
	**			**						**			*			**
WTxUbe3a+4			WTxUbe3a+4						TQ-Q3			TQ-Q3			TQ-Q3
Tukey's post hoc			Tukey's post hoc						Dunnett's post hoc			Dunnett's post hoc			Dunnett's post hoc
p-value	0.1746		p-value	0.0816					p-value	0.2969		p-value	0.0695		p-value	0.0888
	ns			ns						ns			ns			ns
Panel I			Panel J			Panel K
Mag. Train			Cued responses raw			Non-cued responses raw
Unpaired two-tailed t test
p-value	0.1076		Two-way ANOVA			Two-way ANOVA
	ns		F-statistic	F (1, 33) = 1.407		F-statistic	F (1, 33) = 1.819
			p-value	0.2441		p-value	0.1866
Acquisition				ns			*
Unpaired two-tailed t test
p-value	0.0588		Cued responses norm			Non-cued responses norm
	ns
			Two-way ANOVA			Two-way ANOVA
Correct			F-statistic	F (1, 33) = 0.6635		F-statistic	F (1, 33) = 0.1331
Unpaired two-tailed t test			p-value	0.4212		p-value	0.7176
p-value	0.51			ns			ns
	ns
Incorrect						Non-cued responses raw
Unpaired two-tailed t test						WTxUbe3a+2 E2
p-value	0.2778
	ns					Bonferroni's test
						p-value	0.0437
Accuracy							*
Unpaired two-tailed t test
p-value	0.4829
	ns

## Sheet: Figure 6
Panel B						Panel D
Sociability			Sociability pref.			Social novelty			Social novelty pref.
Two-way ANOVA - Genotype			Unpaired two-sided t test			Two-way ANOVA - Genotype			Unpaired two-sided t test
F-statistic	F (1, 48) = 0.0003188		p-value	0.8938		F-statistic	F (1, 48) = 0.0002384		p-value	0.4319
p-value	0.9858			ns		p-value	0.9877			ns
	ns						ns
Sociability						Social novelty
Two-way ANOVA - Social pref						Two-way ANOVA - Social pref
F-statistic	F (2, 48) = 89.07					F-statistic	F (2, 48) = 16.73
p-value	0.0001					p-value	0.0001
	****						****
WT - mouse vs. center						WT - mouse vs. center
Sidak's test						Sidak's test
p-value	0.0001					p-value	0.5619
	****						ns
WT - mouse vs. object						WT - mouse vs. nov. mouse
Sidak's test						Sidak's test
p-value	0.0011					p-value	0.0491
	**						*
Ube3a+4 - mouse vs. center						Ube3a+4 - mouse vs. center
Sidak's test						Sidak's test
p-value	0.0001					p-value	0.2579
	****						ns
Ube3a+4 - mouse vs. object						Ube3a+4 - mouse vs. nov. mouse
Sidak's test						Sidak's test
p-value	0.0022					p-value	0.0049
	**						**

## Sheet: Figure 7
Panel C			Panel D			Panel E
Myoclonic			Survival			All seizures
Two-way ANOVA - Genotype			Log-Rank (Mantel-Cox)			Chi-square
F-statistic	F (2, 44) = 1.089		WTxUbe3a+1			Chi-square	0.8726
p-value	0.3455		Chi-square	5.56		p-value	0.6464
	ns		p-value	0.0184			ns
				*
Generalized						THLE only
			Survival
Two-way ANOVA - Genotype						Chi-square
F-statistic	F (2, 44) = 0.4415		Log-Rank (Mantel-Cox)			Chi-square	13.21
p-value	0.6459		WTxUbe3a+2			p-value	0.0014
	ns		Chi-square	16			**
			p-value	<0.0001
Generalized seizure severity				****		THLE only
						Chi-square
			Survival			WTxUbe3a+1
see Figure S10						Chi-square	10.44
			Log-Rank (Mantel-Cox)			p-value	0.0012
			Ube3a+1xUbe3a+2				**
			Chi-square	1.355
			p-value	0.2445		THLE only
				ns		Chi-square
						WTxUbe3a+2
						Chi-square	5.29
						p-value	0.0214
							*
						THLE only
						Chi-square
						Ube3a+1xUbe3a+2
						Chi-square	1.418
						p-value	0.1563
							ns

## Sheet: Figure 8
Panel D			Panel E
Normalized counts hp			Normalized counts cx
Unpaired two-tailed t test			Unpaired two-tailed t test
p-value	<0.0001		p-value	<0.0001
	****			****

## Sheet: Figure S2
Panel B			Panel D			Panel E
UBE3A protein levels			Ube3a transcript			Ube3a:UBE3A
One-way ANOVA			One-way ANOVA			One-way ANOVA
F-statistic	F (7, 48) = 43.84		F-statistic	F (7, 48) = 128.2		F-statistic	F (7, 48) = 2.665
p-value	<0.00000001		p-value	<0.00000001		p-value	0.0206
	****			****			*
Ube3a+1 C-E			Ube3a+1 C-E			Ube3a+1 C-E
Tukey's post hoc			Tukey's post hoc			Tukey's post hoc
p-value	0.4882		p-value	>0.9999		p-value	0.4799
	ns			ns			ns
Ube3a+2 C-E			Ube3a+2 C-E			Ube3a+2 C-E
Tukey's post hoc			Tukey's post hoc			Tukey's post hoc
p-value	0.9814		p-value	>0.9999		p-value	0.9879
	ns			ns			ns
Ube3a+4 C-E			Ube3a+4 C-E			Ube3a+4 C-E
Tukey's post hoc			Tukey's post hoc			Tukey's post hoc
p-value	0.4097		p-value	0.8886		p-value	0.8586
	ns			ns			ns

## Sheet: Figure S4
Panel A			Panel D			Panel E			Panel F			Panel G
All mice			Hippocampus			Cortex			Striatum			Cerebellum
One-way ANOVA			One-way ANOVA			One-way ANOVA			One-way ANOVA			One-way ANOVA
F-statistic	F (2, 33) = 2.949		F-statistic	F (2, 12) = 107.9		F-statistic	F (2, 12) = 37.71		F-statistic	F (2, 12) = 29.34		F-statistic	F (2, 12) = 45.62
p-value	0.0663		p-value	<0.0001		p-value	<0.0001		p-value	<0.0001		p-value	<0.0001
	ns			****			****			****			****
Panel B			Hippocampus			Cortex			Striatum			Cerebellum
Male mice only			WTxAS			WTxAS			WTxAS			WTxAS
			p-value	<0.0001		p-value	0.0004		p-value	0.0003		p-value	<0.0001
One-way ANOVA				****			***			***			****
F-statistic	F (2, 18) = 2.566
p-value	0.1046		Hippocampus			Cortex			Striatum			Cerebellum
	ns
			WTxAS/Ube3a+2			WTxAS/Ube3a+2			WTxAS/Ube3a+2			WTxAS/Ube3a+2
Panel C			p-value	0.1046		p-value	0.0256		p-value	0.247		p-value	0.0373
				ns			*			ns			*
Female mice only
			Hippocampus			Cortex			Striatum			Cerebellum
One-way ANOVA
F-statistic	F (2, 12) = 20.23		ASxAS/Ube3a+2			ASxAS/Ube3a+2			ASxAS/Ube3a+2			ASxAS/Ube3a+2
p-value	0.0001		p-value	<0.0001		p-value	<0.0001		p-value	<0.0001		p-value	<0.0001
	***			****			****			****			****
Female mice only
Tukey's post hoc test
WTxAS
p-value	0.0002
	***
Female mice only
Tukey's post hoc test
WTxAS/Ube3a+2
p-value	0.9432
	ns
Female mice only
Tukey's post hoc test
ASxAS/Ube3a+2
p-value	0.0008
	***

## Sheet: Figure S5
Panel B			Panel C			Panel D			Panel E			Panel F			Panel G			Panel H
UBE3A protein levels			Male mice only			Female body weight			Brain weight			Rotarod			Marble burying			Nest building
Welch's ANOVA			One-way ANOVA			One-way ANOVA			One-way ANOVA			RM Two-way ANOVA			One-way ANOVA			RM Two-way ANOVA
F-statistic	F (2, 10.65) = 212.7		F-statistic	F (2, 17) = 1.308		F-statistic	F (2, 16) = 19.24		F-statistic	F (2, 35) = 35.43		F-statistic	F (2, 36) = 10.34		F-statistic	F (2, 36) = 23.46		F-statistic	F (2, 36) = 16.429
p-value	<0.000001		p-value	0.296299		p-value	5.5e-05		p-value	<0.000001		p-value	0.000283		p-value	<0.000001		p-value	9e-06
	****			ns			****			****			***			****			****
WT x AS						WT x AS			WT x AS			WT x AS			WT x AS			WT x AS
Dunnet's post hoc						Tukey's post hoc			Tukey's post hoc			Tukey's post hoc			Tukey's post hoc			Tukey's post hoc
p-value	<0.000001					p-value	0.000135		p-value	<0.000001		p-value	0.001064		p-value	3e-06		p-value	<0.000001
	****						***			****			**			****			****
WT x AS/Ube3a+1						WT x AS/Ube3a+1			WT x AS/Ube3a+1			WT x AS/Ube3a+1			WT x AS/Ube3a+1			WT x AS/Ube3a+1
Dunnet's post hoc						Tukey's post hoc			Tukey's post hoc			Tukey's post hoc			Tukey's post hoc			Tukey's post hoc
p-value	0.272162					p-value	0.730873		p-value	0.554607		p-value	0.94158		p-value	0.97045		p-value	0.99761
	ns						ns			ns			ns			ns			ns
AS x AS/Ube3a+1						AS x AS/Ube3a+1			AS x AS/Ube3a+1			AS x AS/Ube3a+1			AS x AS/Ube3a+1			AS x AS/Ube3a+1
Dunnet's post hoc						Tukey's post hoc			Tukey's post hoc			Tukey's post hoc			Tukey's post hoc			Tukey's post hoc
p-value	<0.000001					p-value	0.000142		p-value	<0.000001		p-value	0.0021		p-value	3e-06		p-value	<0.000001
	****						***			****			**			****			****

[truncated: 4 more sheets: Figure S6, Figure S7, Figure S8, Figure S9]
