# Supplementary material for: Molecular and behavioral consequences of Ube3a gene overdosage in mice
Source: JCI Insight. 2022 Sep 22;7(18):e158953. doi: 10.1172/jci.insight.158953 (PMC9675564; doi:10.1172/jci.insight.158953)
Supplement: Supplemental data set 3 [file jciinsight-7-158953-s069.xlsx]

## Sheet: WTvsOE_hippocampus
GeneID	BaseMean	Log2FC	StdErr	Wald-stats	p-value	Adj. p-value	GeneName
ENSMUSG00000025326	1884.32	1.03261	0.0932322	11.0756	1.64697e-28	4.41454e-24	Ube3a
ENSMUSG00000018417	819.961	0.268444	0.062663	4.28394	1.83611e-05	0.183315	Myo1b
ENSMUSG00000045763	19919	-0.247226	0.0580454	-4.25919	2.05173e-05	0.183315	Basp1
ENSMUSG00000023094	202.871	-0.39268	0.0990608	-3.96403	7.36961e-05	0.322184	Msrb2
ENSMUSG00000025081	44.8032	0.435992	0.1114	3.91374	9.08771e-05	0.322184	Tdrd1
ENSMUSG00000042675	1333.12	-0.227177	0.0586798	-3.87147	0.00010818	0.322184	Ypel3
ENSMUSG00000049323	606.047	0.238759	0.0614509	3.88537	0.000102175	0.322184	Smcr8
ENSMUSG00000095041	1187.63	-0.429195	0.108271	-3.96407	7.36829e-05	0.322184	AC149090.1
ENSMUSG00000109536	65.0854	0.418726	0.107839	3.88287	0.000103233	0.322184	9330162G02Rik
ENSMUSG00000060424	1069.93	-0.337743	0.0887306	-3.80638	0.000141013	0.377971	Pantr1
ENSMUSG00000039741	513.497	0.306096	0.0820781	3.72933	0.000191993	0.467834	Bahcc1
ENSMUSG00000028433	1342.57	0.250751	0.0676469	3.70676	0.000209924	0.4689	Ubap2
ENSMUSG00000024258	649.885	-0.26423	0.072449	-3.64712	0.0002652	0.533428	Polr2d
ENSMUSG00000029673	1890.92	0.207104	0.0569842	3.63441	0.000278615	0.533428	Auts2
ENSMUSG00000030761	582.025	0.262926	0.0727548	3.61386	0.000301671	0.539067	Myo7a
ENSMUSG00000042446	913.194	0.251334	0.0710275	3.53855	0.000402331	0.599116	Zmym4
ENSMUSG00000042514	93.0719	0.396425	0.111732	3.54802	0.000388143	0.599116	Klhl14
ENSMUSG00000061787	1183.96	-0.238311	0.0673318	-3.53935	0.000401114	0.599116	Rps17
ENSMUSG00000050271	460.926	0.240705	0.0686205	3.50777	0.000451879	0.637483	Prag1
ENSMUSG00000016918	109.241	0.354419	0.102208	3.46762	0.000525086	0.639797	Sulf1
ENSMUSG00000052861	56.3009	0.390754	0.112117	3.48523	0.000491719	0.639797	Dnah6
ENSMUSG00000055235	23.0557	0.266128	0.076747	3.4676	0.000525128	0.639797	Wdr86
ENSMUSG00000040363	375.362	0.332748	0.0964662	3.44937	0.000561886	0.645682	Bcor
ENSMUSG00000092009	11.2065	0.334996	0.0973354	3.44167	0.000578136	0.645682	Myh15
ENSMUSG00000009549	1560.29	-0.237768	0.0697012	-3.41125	0.000646657	0.667061	Srp14
ENSMUSG00000029151	469.377	-0.320548	0.0948048	-3.38113	0.000721878	0.667061	Slc30a3
ENSMUSG00000038738	6805.4	0.226781	0.0670875	3.38037	0.000723871	0.667061	Shank1
ENSMUSG00000041540	829.603	0.283511	0.0841456	3.36928	0.000753635	0.667061	Sox5
ENSMUSG00000050552	777.789	-0.243252	0.0719209	-3.38222	0.00071902	0.667061	Lamtor4
ENSMUSG00000056972	191.674	0.380557	0.112382	3.38627	0.000708496	0.667061	Magel2
ENSMUSG00000096606	56.6909	0.35938	0.106868	3.36283	0.000771485	0.667061	Tpbgl
ENSMUSG00000006717	555.746	-0.229009	0.069339	-3.30274	0.000957447	0.738113	Acot13
ENSMUSG00000029152	4710.69	-0.138393	0.0421254	-3.28526	0.00101888	0.738113	Ociad1
ENSMUSG00000029219	117.821	0.368942	0.11185	3.29853	0.000971913	0.738113	Slc10a4
ENSMUSG00000031760	2790.66	-0.318849	0.0968182	-3.29327	0.000990297	0.738113	Mt3
ENSMUSG00000032330	2838.99	-0.244701	0.0743827	-3.28975	0.00100275	0.738113	Cox7a2
ENSMUSG00000100241	29.6677	0.346103	0.104778	3.3032	0.00095587	0.738113	Slc18a3
ENSMUSG00000001025	177.151	-0.273779	0.0957009	-2.86078	0.00422599	0.784708	S100a6
ENSMUSG00000003872	577.879	-0.271007	0.0940999	-2.87999	0.00397685	0.784708	Lin7b
ENSMUSG00000004347	204.362	0.343097	0.11174	3.07051	0.00213695	0.784708	Pde1c
ENSMUSG00000005763	5.08083	0.194473	0.064131	3.03243	0.00242592	0.784708	Cd247
ENSMUSG00000009013	3342.65	-0.195623	0.0615809	-3.17668	0.00148973	0.784708	Dynll1
ENSMUSG00000009734	31.0565	0.274438	0.0937725	2.92664	0.00342644	0.784708	Pou6f2
ENSMUSG00000011171	45.7845	0.335583	0.111973	2.99701	0.00272646	0.784708	Vipr2
ENSMUSG00000014313	3029.19	-0.229298	0.0739867	-3.09918	0.00194055	0.784708	Cox6c
ENSMUSG00000014778	58.8066	0.323147	0.10788	2.99545	0.00274044	0.784708	Fhod1
ENSMUSG00000016252	1952.05	-0.221137	0.0739006	-2.99236	0.00276831	0.784708	Atp5e
ENSMUSG00000016308	780.864	-0.173925	0.0561296	-3.09862	0.00194421	0.784708	Ube2a
ENSMUSG00000017188	1155.1	-0.178962	0.0601195	-2.97677	0.00291298	0.784708	Coa3
ENSMUSG00000018861	228.822	-0.267368	0.0852114	-3.1377	0.00170279	0.784708	Fdxr
ENSMUSG00000019865	63.3934	0.350687	0.110726	3.16716	0.00153935	0.784708	Nmbr
ENSMUSG00000021200	35.8072	0.310544	0.107397	2.89155	0.00383346	0.784708	Asb2
ENSMUSG00000021294	316.909	0.30647	0.10014	3.06043	0.00221021	0.784708	Kif26a
ENSMUSG00000021361	886.411	-0.195427	0.068441	-2.8554	0.0042982	0.784708	Tmem14c
ENSMUSG00000021748	2024.64	-0.128484	0.0449549	-2.85806	0.00426241	0.784708	Pdhb
ENSMUSG00000021919	6.62245	0.200487	0.0648589	3.09113	0.00199399	0.784708	Chat
ENSMUSG00000022285	12435.7	-0.110747	0.0366635	-3.02064	0.00252241	0.784708	Ywhaz
ENSMUSG00000022295	2694.19	-0.13883	0.0439136	-3.16144	0.0015699	0.784708	Atp6v1c1
ENSMUSG00000022474	2059.58	-0.166113	0.0550464	-3.0177	0.002547	0.784708	Pmm1
ENSMUSG00000022516	968.366	-0.16346	0.0566889	-2.88345	0.00393341	0.784708	Nudt16l1
ENSMUSG00000022658	3570.35	-0.248137	0.0801268	-3.0968	0.00195623	0.784708	Tagln3
ENSMUSG00000024145	170.568	-0.274785	0.0886285	-3.10042	0.00193248	0.784708	Pigf
ENSMUSG00000024158	719.79	-0.209945	0.0723073	-2.90351	0.00369007	0.784708	Hagh
ENSMUSG00000024172	1277.93	0.341015	0.105532	3.23138	0.00123194	0.784708	St6gal2
ENSMUSG00000024211	165.656	0.326683	0.111605	2.92715	0.00342087	0.784708	Grm8
ENSMUSG00000024219	866.303	0.164673	0.0568046	2.89894	0.00374425	0.784708	Anks1
ENSMUSG00000024248	1241.95	-0.179263	0.0594243	-3.01666	0.00255577	0.784708	Cox7a2l
ENSMUSG00000025946	45.7449	0.319787	0.11215	2.85142	0.00435247	0.784708	Pth2r
ENSMUSG00000027076	540.804	-0.213678	0.0744109	-2.87159	0.00408407	0.784708	Timm10
ENSMUSG00000027273	13896.2	-0.206215	0.0707137	-2.9162	0.00354323	0.784708	Snap25
ENSMUSG00000027293	139.727	0.346143	0.112158	3.08621	0.00202726	0.784708	Ehd4
ENSMUSG00000027340	1602.39	0.194978	0.0670306	2.9088	0.00362823	0.784708	Slc23a2
ENSMUSG00000028373	862.245	0.246608	0.0832758	2.96134	0.003063	0.784708	Astn2
ENSMUSG00000028729	806.351	-0.187842	0.0659155	-2.84973	0.00437561	0.784708	Ebna1bp2
ENSMUSG00000028998	912.774	-0.248065	0.0765504	-3.24055	0.00119301	0.784708	Tomm7
ENSMUSG00000029123	835.555	0.300064	0.101042	2.9697	0.00298089	0.784708	Stk32b
ENSMUSG00000029304	128.649	-0.330139	0.106183	-3.10914	0.0018763	0.784708	Spp1
ENSMUSG00000029465	3750.15	-0.235501	0.077165	-3.05191	0.00227388	0.784708	Arpc3
ENSMUSG00000029632	3906.73	-0.21606	0.0748087	-2.88817	0.00387487	0.784708	Ndufa4
ENSMUSG00000029675	860.605	0.283726	0.0997156	2.84535	0.00443624	0.784708	Eln
ENSMUSG00000029816	31.0924	-0.330549	0.104708	-3.15686	0.00159479	0.784708	Gpnmb
ENSMUSG00000030161	6246.65	-0.125752	0.043088	-2.9185	0.00351723	0.784708	Gabarapl1
ENSMUSG00000031585	396.268	-0.235483	0.0805721	-2.92263	0.00347087	0.784708	Gtf2e2
ENSMUSG00000032216	10435.3	0.198011	0.06724	2.94484	0.00323124	0.784708	Nedd4
ENSMUSG00000034209	272.181	-0.273612	0.0929329	-2.94419	0.00323803	0.784708	Rasl10a
ENSMUSG00000034312	3236.56	0.217746	0.0734825	2.96323	0.00304426	0.784708	Iqsec1
ENSMUSG00000034345	2356.57	-0.176268	0.0576413	-3.05801	0.00222809	0.784708	Gtf2h5
ENSMUSG00000034584	24.9595	0.3242	0.110834	2.92509	0.00344359	0.784708	Exph5
ENSMUSG00000034774	6.23299	0.218491	0.0694344	3.14672	0.00165112	0.784708	Dsg1c
ENSMUSG00000035580	72.1011	0.355315	0.112483	3.15883	0.00158406	0.784708	Kcnh8
ENSMUSG00000035642	370.526	-0.236925	0.0748347	-3.16598	0.00154561	0.784708	Aamdc
ENSMUSG00000036372	653.94	-0.17942	0.0590065	-3.04069	0.00236038	0.784708	Tmem258
ENSMUSG00000036622	5215.3	0.187388	0.0598171	3.13269	0.00173213	0.784708	Atp13a2
ENSMUSG00000036781	198.932	-0.239036	0.0840381	-2.84437	0.00444992	0.784708	Rps27l
ENSMUSG00000036834	199.083	0.311958	0.10954	2.84789	0.00440106	0.784708	Plch1
ENSMUSG00000036962	11.2557	0.288948	0.0960892	3.00708	0.00263772	0.784708	Cfap221
ENSMUSG00000037892	237.929	0.349568	0.111396	3.13806	0.00170068	0.784708	Pcdh18
ENSMUSG00000038146	423.077	0.328536	0.103044	3.18831	0.00143108	0.784708	Notch3
ENSMUSG00000038301	2502.83	-0.163361	0.0537887	-3.03708	0.00238884	0.784708	Snx10
ENSMUSG00000038619	3488.01	-0.126246	0.0410579	-3.07482	0.00210631	0.784708	Ensa
ENSMUSG00000039477	2811.91	0.232327	0.0730173	3.18181	0.00146357	0.784708	Tnrc18
ENSMUSG00000039579	3308.08	0.313548	0.105541	2.97086	0.00296966	0.784708	Grin3a
ENSMUSG00000039983	1074.37	-0.216183	0.068774	-3.14338	0.0016701	0.784708	Ccdc32
ENSMUSG00000041571	12767.1	-0.207561	0.0695413	-2.98471	0.00283845	0.784708	Selenow
ENSMUSG00000042032	1010.47	-0.232395	0.0814996	-2.85148	0.00435156	0.784708	Mat2b
ENSMUSG00000042631	164.391	0.249753	0.0875743	2.8519	0.00434581	0.784708	Xkr7
ENSMUSG00000042682	1343.25	-0.153427	0.0533393	-2.87644	0.00402191	0.784708	Selenok
ENSMUSG00000044550	549.501	-0.190544	0.0656771	-2.90122	0.00371708	0.784708	Tceal3
ENSMUSG00000044864	888.354	0.238674	0.0829759	2.87643	0.00402207	0.784708	Ankrd50
ENSMUSG00000044986	582.354	-0.254742	0.0870594	-2.92607	0.0034327	0.784708	Tst
ENSMUSG00000045095	1208.65	0.252619	0.0860436	2.93595	0.00332532	0.784708	Magi1
ENSMUSG00000046982	606.872	0.348484	0.109087	3.19455	0.00140047	0.784708	Tshz1
ENSMUSG00000047330	28.7222	0.240718	0.0810943	2.96837	0.00299388	0.784708	Kcne4
ENSMUSG00000048076	6011	-0.146464	0.0497521	-2.94388	0.00324127	0.784708	Arf1
ENSMUSG00000048307	4243.52	-0.138187	0.0463454	-2.98167	0.00286684	0.784708	Ankrd46
ENSMUSG00000048920	848.434	0.201635	0.0698961	2.88477	0.00391694	0.784708	Fkrp
ENSMUSG00000049532	1701.14	0.168927	0.059249	2.85115	0.00435619	0.784708	Sall2
ENSMUSG00000049775	21636.4	-0.260035	0.088565	-2.93609	0.00332376	0.784708	Tmsb4x
ENSMUSG00000050821	4802.98	-0.28457	0.0912857	-3.11736	0.00182481	0.784708	Fam131a
ENSMUSG00000055214	40.9428	0.27447	0.0949195	2.89161	0.00383269	0.784708	Pld5
ENSMUSG00000056222	4258.32	0.182393	0.0564438	3.23141	0.0012318	0.784708	Spock1
ENSMUSG00000057278	312.209	-0.250109	0.082104	-3.04624	0.00231722	0.784708	Snrpg
ENSMUSG00000057880	3137.56	0.291012	0.101766	2.85962	0.00424146	0.784708	Abat
ENSMUSG00000058620	11.3236	0.182993	0.0638275	2.86699	0.00414392	0.784708	Adra2b
ENSMUSG00000059493	118.709	0.35299	0.111739	3.15905	0.00158282	0.784708	Nhs
ENSMUSG00000059714	2196.71	-0.187531	0.0639116	-2.93423	0.00334375	0.784708	Flot1
ENSMUSG00000060314	190.288	0.331075	0.110139	3.00598	0.00264731	0.784708	Zfp941
ENSMUSG00000061048	8.11684	0.175611	0.0560036	3.13571	0.00171438	0.784708	Cdh3
ENSMUSG00000061175	415.284	0.262121	0.0857436	3.05704	0.00223538	0.784708	Fnip2
ENSMUSG00000061578	771.393	0.253118	0.086834	2.91496	0.00355737	0.784708	Ksr2
ENSMUSG00000062949	299.699	0.26214	0.0914213	2.86739	0.00413878	0.784708	Atp11c
ENSMUSG00000063047	203.19	0.273971	0.09431	2.905	0.00367252	0.784708	Zfp780b
ENSMUSG00000066233	272.881	-0.239834	0.078862	-3.04119	0.00235644	0.784708	Tmem42
ENSMUSG00000066760	81.6512	0.328561	0.110872	2.96344	0.00304224	0.784708	Psg16
ENSMUSG00000068323	12.5906	0.163846	0.0575131	2.84885	0.00438777	0.784708	Slc4a5
ENSMUSG00000070493	1867.07	-0.210145	0.0710101	-2.95937	0.00308269	0.784708	Chchd2
ENSMUSG00000070866	631.265	0.252597	0.0818079	3.08769	0.00201721	0.784708	Zfp804a
ENSMUSG00000073433	2604.24	-0.197937	0.06638	-2.98189	0.00286479	0.784708	Arhgdig
ENSMUSG00000073639	2210.38	-0.155934	0.051092	-3.05202	0.00227304	0.784708	Rab18
ENSMUSG00000074607	433.22	0.318502	0.110329	2.88685	0.00389116	0.784708	Tox2
ENSMUSG00000074738	374.16	0.216814	0.068248	3.17685	0.00148884	0.784708	Fndc10
ENSMUSG00000074754	217.212	-0.28444	0.0882333	-3.22373	0.00126535	0.784708	Smim26
ENSMUSG00000075028	434.522	0.284288	0.0983014	2.89201	0.00382792	0.784708	Prdm11
ENSMUSG00000078453	250.523	-0.293983	0.0930981	-3.15777	0.00158978	0.784708	Abracl
ENSMUSG00000079481	300.847	0.325222	0.112516	2.89046	0.0038468	0.784708	Nhsl2
ENSMUSG00000082286	178.436	-0.27789	0.0933399	-2.97718	0.0029091	0.784708	Pisd-ps1
ENSMUSG00000087075	12.7481	0.226897	0.0793735	2.8586	0.00425512	0.784708	Lbhd2
ENSMUSG00000090000	646.435	-0.216797	0.0694936	-3.11967	0.00181056	0.784708	Ier3ip1
ENSMUSG00000097796	51.3932	0.301009	0.101161	2.97554	0.00292469	0.784708	NA
ENSMUSG00000100252	443.072	0.318915	0.111384	2.86319	0.00419393	0.784708	Mir124-2hg
ENSMUSG00000102692	55.1668	0.329349	0.109457	3.00894	0.00262159	0.784708	Dchs2
ENSMUSG00000102697	1149.61	0.190298	0.0644797	2.95128	0.00316459	0.784708	Pcdhac2
ENSMUSG00000081534	2033.57	-0.123657	0.0435513	-2.83933	0.00452081	0.791999	Slc48a1
ENSMUSG00000031790	1224.91	0.254962	0.0900446	2.83151	0.00463295	0.797313	Mmp15
ENSMUSG00000036513	395.668	-0.214025	0.0756006	-2.83099	0.00464038	0.797313	Commd2
ENSMUSG00000055850	1030.06	-0.157554	0.0555835	-2.83454	0.00458916	0.797313	Rnf181
ENSMUSG00000021423	133.994	-0.29207	0.104513	-2.79459	0.00519654	0.797764	Ly86
ENSMUSG00000023945	35.798	0.23099	0.0821147	2.81301	0.00490795	0.797764	Slc5a7
ENSMUSG00000025375	3637.73	0.179795	0.0636313	2.82557	0.00471959	0.797764	Aatk
ENSMUSG00000026032	709.337	-0.206876	0.0741739	-2.78907	0.00528598	0.797764	Ndufb3
ENSMUSG00000027133	914.561	-0.233282	0.0826578	-2.82226	0.00476859	0.797764	Nop10
ENSMUSG00000027602	4828.4	-0.158492	0.0564349	-2.8084	0.00497883	0.797764	Map1lc3a
ENSMUSG00000027765	72.0965	0.266394	0.0943745	2.82273	0.0047616	0.797764	P2ry1
ENSMUSG00000028910	294.752	-0.212276	0.0751128	-2.8261	0.00471189	0.797764	Mecr
ENSMUSG00000031004	221.152	0.284894	0.101084	2.81839	0.00482652	0.797764	Mki67
ENSMUSG00000033021	552.95	-0.195527	0.0700651	-2.79065	0.00526031	0.797764	Gmppa
ENSMUSG00000033768	11164.3	0.228873	0.0816253	2.80394	0.00504816	0.797764	Nrxn2
ENSMUSG00000033871	68.9533	0.305139	0.109298	2.7918	0.00524159	0.797764	Ppargc1b
ENSMUSG00000039081	45.9004	0.282647	0.101276	2.79085	0.00525699	0.797764	Zfp503
ENSMUSG00000041638	1261.6	0.192339	0.068688	2.80019	0.00510726	0.797764	Gcn1
ENSMUSG00000050824	11.1429	0.197838	0.0707009	2.79824	0.0051382	0.797764	Sstr5
ENSMUSG00000056608	529.674	0.205368	0.0729427	2.81547	0.00487053	0.797764	Chd9
ENSMUSG00000058503	448.994	-0.217566	0.0775725	-2.80468	0.00503664	0.797764	Fam133b
ENSMUSG00000060206	877.147	0.206624	0.0736284	2.80631	0.00501122	0.797764	Zfp462
ENSMUSG00000060594	119.721	-0.284623	0.101624	-2.80075	0.00509835	0.797764	Layn
ENSMUSG00000060671	902.016	0.186602	0.0665164	2.80536	0.00502606	0.797764	Atp8b2
ENSMUSG00000068196	45.5651	0.196148	0.0701226	2.79721	0.00515459	0.797764	Col8a1
ENSMUSG00000070498	1882.35	0.181613	0.0651329	2.78835	0.00529779	0.797764	Tmem132b
ENSMUSG00000000120	99.1567	0.299287	0.107596	2.78157	0.00540965	0.801107	Ngfr
ENSMUSG00000030772	2820.59	-0.250988	0.0901874	-2.78296	0.00538661	0.801107	Dkk3
ENSMUSG00000071424	281.653	0.308673	0.11089	2.78359	0.00537607	0.801107	Grid2
ENSMUSG00000016833	273.867	-0.235985	0.0851539	-2.77128	0.00558369	0.811456	Mrps18c
ENSMUSG00000021680	276.931	-0.291127	0.105089	-2.77029	0.00560063	0.811456	Crhbp
ENSMUSG00000040761	1145.36	0.182717	0.0658989	2.77269	0.00555948	0.811456	Spen
ENSMUSG00000063681	55.4508	0.251136	0.0905228	2.77428	0.00553234	0.811456	Crb1
ENSMUSG00000028180	1551.98	-0.204138	0.0738282	-2.76505	0.00569149	0.815801	Zranb2
ENSMUSG00000062963	1202.27	-0.162802	0.0588681	-2.76553	0.00568297	0.815801	Ufc1
ENSMUSG00000020135	4419.38	0.228763	0.0836474	2.73485	0.00624083	0.824036	Apc2
ENSMUSG00000020390	2130.83	-0.150779	0.0548758	-2.74764	0.00600267	0.824036	Ube2b
ENSMUSG00000022311	186.341	0.297581	0.108768	2.73594	0.00622029	0.824036	Csmd3
ENSMUSG00000022820	512.97	-0.196431	0.0717438	-2.73796	0.00618224	0.824036	Ndufb4
ENSMUSG00000025899	439.97	0.230828	0.084166	2.74253	0.00609678	0.824036	Alkbh8
ENSMUSG00000030805	471.412	-0.204018	0.0745592	-2.73632	0.00621302	0.824036	Stx4a
ENSMUSG00000031553	3.72237	-0.174192	0.063646	-2.73689	0.00620236	0.824036	Adam3
ENSMUSG00000031812	3148.06	-0.144192	0.0524179	-2.75081	0.00594481	0.824036	Map1lc3b
ENSMUSG00000032246	31.8883	0.27086	0.0982735	2.75619	0.00584792	0.824036	Calml4
ENSMUSG00000032625	631.252	0.257132	0.0938343	2.74028	0.00613876	0.824036	Thsd7a
ENSMUSG00000034751	632.063	0.307351	0.112166	2.74014	0.00614138	0.824036	Mast4
ENSMUSG00000036782	1562.34	0.302717	0.11024	2.74597	0.0060332	0.824036	Klhl13
ENSMUSG00000038690	1088.04	-0.176965	0.0644263	-2.74679	0.00601819	0.824036	Atp5j2
ENSMUSG00000055865	9.07045	0.160498	0.0582059	2.75743	0.00582582	0.824036	Tafa3
ENSMUSG00000063787	595	-0.214936	0.0784234	-2.74071	0.00613067	0.824036	Chchd1
ENSMUSG00000066842	34.2044	0.308018	0.112417	2.73997	0.00614457	0.824036	Hmcn1
ENSMUSG00000028552	3061.21	-0.149223	0.0547288	-2.72659	0.00639925	0.836709	Eps15
ENSMUSG00000039115	113.858	0.30167	0.110611	2.72731	0.00638532	0.836709	Itga9
ENSMUSG00000000142	411.616	0.23942	0.0880932	2.71781	0.00657164	0.837216	Axin2
ENSMUSG00000021772	989.165	-0.141515	0.0520132	-2.72074	0.00651351	0.837216	Nkiras1
ENSMUSG00000027274	388.121	-0.192006	0.0706722	-2.71686	0.00659053	0.837216	Mkks
ENSMUSG00000039967	559.034	0.200368	0.0736247	2.72148	0.006499	0.837216	Zfp292
ENSMUSG00000041702	248.892	0.235513	0.0866128	2.71915	0.00654501	0.837216	Btbd7
ENSMUSG00000073616	954.498	-0.186834	0.068668	-2.72084	0.00651171	0.837216	Cops9
ENSMUSG00000022949	47.1564	0.148211	0.0546283	2.71309	0.00666593	0.840563	Clic6
ENSMUSG00000030303	824.464	0.276663	0.102016	2.71196	0.00668868	0.840563	Far2
ENSMUSG00000069713	8.24575	0.241617	0.0891293	2.71086	0.00671095	0.840563	4933406P04Rik
ENSMUSG00000050730	271.807	0.211106	0.0779865	2.70695	0.00679037	0.846553	Arhgap42
ENSMUSG00000021458	187.582	-0.240848	0.089226	-2.6993	0.00694846	0.849606	Aopep
ENSMUSG00000034868	3816.37	-0.174024	0.0643908	-2.70262	0.00687949	0.849606	Myl12b
ENSMUSG00000036718	127.734	0.300742	0.111418	2.69922	0.00695013	0.849606	Micall2
ENSMUSG00000039202	2130.97	0.168608	0.0623813	2.70285	0.00687472	0.849606	Abhd2
ENSMUSG00000061859	152.724	0.28578	0.105918	2.69812	0.00697333	0.849606	Patj
ENSMUSG00000036862	1152.44	0.220053	0.081756	2.69158	0.00711139	0.850954	Dchs1
ENSMUSG00000037331	2198.48	0.174166	0.0646213	2.69518	0.00703514	0.850954	Larp1
ENSMUSG00000042548	1056.47	0.164068	0.0609261	2.6929	0.00708344	0.850954	Asxl1
ENSMUSG00000068264	297.302	-0.20328	0.0755225	-2.69165	0.00710996	0.850954	Ap5s1
ENSMUSG00000003119	349.131	0.20496	0.0763516	2.68443	0.00726541	0.852806	Cdk12
ENSMUSG00000028207	1430.17	-0.161863	0.0603807	-2.68071	0.00734659	0.852806	Asph
ENSMUSG00000033940	2942.03	-0.192887	0.0718884	-2.68315	0.00729326	0.852806	Brk1
ENSMUSG00000034112	20.7009	-0.292133	0.108705	-2.68739	0.0072013	0.852806	Atp2c2
ENSMUSG00000041147	66.757	0.300537	0.112013	2.68306	0.00729519	0.852806	Brca2
ENSMUSG00000046607	2038.15	-0.207366	0.0772592	-2.68403	0.00727405	0.852806	Hrk
ENSMUSG00000052387	703.878	0.299921	0.111947	2.67913	0.0073814	0.852806	Trpm3
ENSMUSG00000062115	1200.09	0.192202	0.071726	2.67967	0.00736937	0.852806	Rai1
ENSMUSG00000060538	239.547	-0.223059	0.0834369	-2.67338	0.00750911	0.863838	Tmem219
ENSMUSG00000018589	1373.6	0.275269	0.103203	2.66726	0.00764719	0.865542	Glra2
ENSMUSG00000027315	18.7353	0.225546	0.0847433	2.66152	0.00777889	0.865542	Spint1
ENSMUSG00000037428	2377.22	0.278466	0.104254	2.67104	0.00756175	0.865542	Vgf
ENSMUSG00000037674	687.368	0.227089	0.0853402	2.66099	0.00779119	0.865542	Rfx7
ENSMUSG00000038526	17.8867	0.219571	0.0824505	2.66306	0.00774334	0.865542	Car14
ENSMUSG00000053626	149.489	0.299485	0.112462	2.663	0.00774477	0.865542	Tll1
ENSMUSG00000059361	489.402	0.298648	0.112275	2.65998	0.00781455	0.865542	Nrsn2
ENSMUSG00000086822	20.665	0.287916	0.107914	2.66801	0.00763026	0.865542	5330413P13Rik
ENSMUSG00000087159	11.7976	0.262286	0.0983496	2.66687	0.00765608	0.865542	Gm15246
ENSMUSG00000042607	18.6014	0.278463	0.104755	2.65825	0.00785483	0.866424	Asb4
ENSMUSG00000036198	132.073	0.297541	0.112	2.65662	0.00789285	0.867049	Arhgap36
ENSMUSG00000050272	1717.77	0.209893	0.0791341	2.65237	0.00799296	0.874462	Dscam
ENSMUSG00000008763	1732.47	0.171078	0.0646312	2.64698	0.00812144	0.881325	Man1a2
ENSMUSG00000026202	5001.23	-0.138781	0.0524106	-2.64795	0.00809822	0.881325	Tuba4a
ENSMUSG00000028567	662.797	-0.174023	0.0658946	-2.64093	0.00826778	0.893588	Txndc12
ENSMUSG00000000355	847.728	-0.190283	0.0722174	-2.63486	0.00841709	0.90351	Mcts1
ENSMUSG00000030089	288.932	0.296442	0.112525	2.63446	0.00842701	0.90351	Slc41a3
ENSMUSG00000001827	48.3888	0.1786	0.0680289	2.62535	0.0086559	0.905273	Folr1
ENSMUSG00000026473	7739.44	-0.203421	0.077511	-2.62441	0.00867986	0.905273	Glul
ENSMUSG00000032036	991.025	0.284943	0.10848	2.6267	0.00862169	0.905273	Kirrel3
ENSMUSG00000035274	238.649	0.292531	0.111363	2.62683	0.00861853	0.905273	Tpbg
ENSMUSG00000050310	384.735	0.218292	0.0831736	2.62454	0.00867664	0.905273	Rictor
ENSMUSG00000056091	1559.21	-0.146028	0.0555464	-2.62894	0.0085652	0.905273	St3gal5
ENSMUSG00000107476	393.834	0.190468	0.0725623	2.6249	0.00866755	0.905273	Zfp862-ps
ENSMUSG00000000305	897.195	0.28122	0.107501	2.61597	0.00889735	0.914225	Cdh4
ENSMUSG00000020163	1674.59	-0.213749	0.0817558	-2.61448	0.00893624	0.914225	Uqcr11
ENSMUSG00000039057	2534.21	0.199269	0.0761436	2.61701	0.00887036	0.914225	Myo16
ENSMUSG00000060961	1628.11	0.210103	0.0802997	2.61649	0.00888396	0.914225	Slc4a4
ENSMUSG00000066170	10.4525	0.237737	0.0909221	2.61473	0.00892967	0.914225	E230001N04Rik
ENSMUSG00000038451	43.6731	0.293044	0.112156	2.61282	0.00897987	0.915195	Spsb2
ENSMUSG00000006589	1004.44	-0.222633	0.0860555	-2.58709	0.00967913	0.916747	Aprt
ENSMUSG00000015733	4416.57	-0.152751	0.0589884	-2.58951	0.00961123	0.916747	Capza2
ENSMUSG00000020021	161.719	0.261111	0.100547	2.59691	0.00940661	0.916747	Fgd6
ENSMUSG00000020133	426.767	-0.179099	0.0686969	-2.60709	0.00913166	0.916747	2310011J03Rik
ENSMUSG00000020669	428.643	-0.198636	0.0767653	-2.58758	0.00966523	0.916747	Sh3yl1
ENSMUSG00000022427	1235.83	-0.148813	0.0571151	-2.6055	0.00917402	0.916747	Tomm22
ENSMUSG00000028358	170.635	0.289373	0.111714	2.59029	0.00958938	0.916747	Zfp618
ENSMUSG00000029207	1028.47	0.147169	0.0565704	2.60152	0.00928118	0.916747	Apbb2
ENSMUSG00000035941	562.202	0.166268	0.0640602	2.5955	0.00944546	0.916747	Ibtk
ENSMUSG00000036634	75.3306	0.257108	0.0990754	2.59507	0.0094572	0.916747	Mag
ENSMUSG00000039197	749.468	-0.17641	0.0680968	-2.59057	0.00958162	0.916747	Adk
ENSMUSG00000039682	621.965	-0.173427	0.0667746	-2.5972	0.00939877	0.916747	Lap3
ENSMUSG00000041930	110.646	0.285462	0.110063	2.59362	0.00949711	0.916747	Fam222a
ENSMUSG00000045107	170.438	-0.24507	0.0941749	-2.60228	0.0092605	0.916747	Saysd1
ENSMUSG00000045636	584.302	0.24087	0.0926912	2.59863	0.00935979	0.916747	Mtus1
ENSMUSG00000045659	299.308	0.287564	0.110453	2.6035	0.00922776	0.916747	Plekha7
ENSMUSG00000055322	250.758	0.236955	0.0915422	2.58847	0.0096402	0.916747	Tns1
ENSMUSG00000057969	42.1749	0.289294	0.111519	2.59411	0.00948362	0.916747	Sema3b
ENSMUSG00000058569	2176.16	-0.159471	0.0611111	-2.60952	0.00906692	0.916747	Tmed9
ENSMUSG00000085407	16.0955	0.264127	0.101265	2.60828	0.00909985	0.916747	1700095J03Rik
ENSMUSG00000050966	2.00009	0.109679	0.0424439	2.58408	0.0097638	0.917951	Lin28a
ENSMUSG00000058897	423.286	0.290166	0.112321	2.58337	0.00978404	0.917951	Col25a1
ENSMUSG00000092242	12.0903	-0.254285	0.0984458	-2.583	0.00979458	0.917951	Gm20515
ENSMUSG00000034994	29154.8	0.100958	0.0391066	2.58162	0.00983371	0.918406	Eef2
ENSMUSG00000014294	1218.91	-0.212953	0.0829971	-2.56579	0.0102941	0.926413	Ndufa2
ENSMUSG00000022472	2263.68	-0.164586	0.0641933	-2.56392	0.0103499	0.926413	Desi1
ENSMUSG00000022840	2635.9	0.264524	0.103059	2.56673	0.0102663	0.926413	Adcy5
ENSMUSG00000027634	8802.12	-0.173961	0.0676215	-2.57256	0.0100949	0.926413	Ndrg3
ENSMUSG00000028398	507.887	-0.198146	0.0773873	-2.56044	0.0104539	0.926413	Dmac1
ENSMUSG00000029016	1923.33	0.137472	0.0535967	2.56494	0.0103194	0.926413	Clcn6
ENSMUSG00000031161	1353.6	0.188355	0.0735812	2.55983	0.0104724	0.926413	Hdac6
ENSMUSG00000032355	539.697	-0.24598	0.0960415	-2.56119	0.0104315	0.926413	Mlip
ENSMUSG00000033805	317.353	-0.274378	0.106475	-2.57692	0.00996843	0.926413	Ephx4
ENSMUSG00000038537	18.2985	0.220349	0.0858029	2.56809	0.0102262	0.926413	Mc3r
ENSMUSG00000040767	292.8	-0.21101	0.0822439	-2.56566	0.010298	0.926413	Snrnp25
ENSMUSG00000057322	1562.64	-0.210472	0.0817512	-2.57455	0.0100372	0.926413	Rpl38
ENSMUSG00000057530	567.596	0.217196	0.0845474	2.56892	0.0102016	0.926413	Ece1
ENSMUSG00000058997	345.317	0.213218	0.083267	2.56066	0.0104475	0.926413	Vwa8
ENSMUSG00000059534	1750.19	-0.175176	0.0682365	-2.56719	0.0102528	0.926413	Uqcr10
ENSMUSG00000075705	475.073	-0.183041	0.0710576	-2.57596	0.00999636	0.926413	Msrb1
ENSMUSG00000025579	2808.96	0.221033	0.0863973	2.55833	0.0105177	0.927355	Gaa
ENSMUSG00000002771	601.44	0.27065	0.106343	2.54506	0.0109258	0.938596	Grin2d
ENSMUSG00000002980	142.88	0.282069	0.111094	2.53902	0.0111165	0.938596	Bcam
ENSMUSG00000005357	399.088	0.235825	0.0948301	2.48682	0.0128892	0.938596	Slc1a6
ENSMUSG00000006958	187.348	-0.270259	0.107909	-2.50451	0.012262	0.938596	Chrd
ENSMUSG00000009076	345.558	-0.226804	0.0912321	-2.48601	0.0129183	0.938596	Zmat5
ENSMUSG00000017778	880.979	-0.220042	0.0873175	-2.52002	0.0117348	0.938596	Cox7c
ENSMUSG00000018189	483.581	-0.157735	0.062828	-2.51059	0.0120531	0.938596	Uchl5
ENSMUSG00000018449	154.177	-0.261678	0.102795	-2.54562	0.0109083	0.938596	Rpain
ENSMUSG00000020121	1617.55	0.268629	0.105228	2.55284	0.0106849	0.938596	Srgap1
ENSMUSG00000021136	466.05	0.276736	0.110385	2.50701	0.0121757	0.938596	Smoc1
ENSMUSG00000021418	86.0352	-0.254135	0.101408	-2.50605	0.0122087	0.938596	Rpp40
ENSMUSG00000022212	2701.57	-0.241444	0.095392	-2.53107	0.0113715	0.938596	Cpne6
ENSMUSG00000022425	827.032	0.282902	0.112507	2.51453	0.0119191	0.938596	Enpp2
ENSMUSG00000022783	219.955	0.201204	0.0804342	2.50148	0.0123676	0.938596	Spag6l
ENSMUSG00000023079	442.07	0.232457	0.0932042	2.49406	0.0126292	0.938596	Gtf2ird1
ENSMUSG00000023914	4.76837	0.125485	0.0504576	2.48694	0.0128849	0.938596	Mep1a
ENSMUSG00000024471	3.79505	0.119193	0.0477942	2.49387	0.0126357	0.938596	Myot
ENSMUSG00000025130	3360.59	0.09701	0.038862	2.49627	0.0125508	0.938596	P4hb
ENSMUSG00000026966	746.707	-0.18053	0.0711484	-2.53737	0.0111689	0.938596	Ssna1
ENSMUSG00000028019	141.161	0.228584	0.0910927	2.50936	0.012095	0.938596	Pdgfc
ENSMUSG00000028080	265.854	0.20217	0.081028	2.49507	0.0125934	0.938596	Lrba
ENSMUSG00000028152	3193.3	-0.191735	0.0762149	-2.51572	0.0118791	0.938596	Tspan5
ENSMUSG00000028907	310.664	-0.192668	0.0765881	-2.51564	0.0118817	0.938596	Utp11
ENSMUSG00000029918	215.363	-0.255616	0.101944	-2.50742	0.0121616	0.938596	Mrps33
ENSMUSG00000030707	1999.2	-0.143319	0.0575034	-2.49235	0.0126899	0.938596	Coro1a
ENSMUSG00000031709	3330.59	0.146953	0.0585959	2.50791	0.0121448	0.938596	Tbc1d9
ENSMUSG00000031750	279.255	-0.247397	0.0976764	-2.53282	0.0113148	0.938596	Il34
ENSMUSG00000033278	501.331	0.222798	0.0884181	2.51983	0.0117413	0.938596	Ptprm
ENSMUSG00000033863	1537.7	-0.173341	0.0695397	-2.4927	0.0126777	0.938596	Klf9
ENSMUSG00000034275	200.802	0.275593	0.110724	2.489	0.0128102	0.938596	Igsf9b
ENSMUSG00000034867	587.955	-0.199777	0.0796564	-2.50798	0.0121423	0.938596	Ankrd27
ENSMUSG00000035769	105.761	0.244194	0.096796	2.52276	0.0116436	0.938596	Xylb
ENSMUSG00000036155	1740.73	0.275709	0.110291	2.49982	0.0124256	0.938596	Mgat5
ENSMUSG00000037681	46.6669	0.281757	0.112488	2.50477	0.012253	0.938596	Esyt3
ENSMUSG00000037787	397.854	-0.170565	0.0678226	-2.51488	0.0119074	0.938596	Apopt1
ENSMUSG00000038683	606.456	-0.179274	0.0721154	-2.48593	0.0129213	0.938596	Pak1ip1
ENSMUSG00000038773	821.572	0.170498	0.068232	2.4988	0.0124614	0.938596	Kdm3b
ENSMUSG00000039016	1162	-0.179879	0.072073	-2.4958	0.0125675	0.938596	Timm8b
ENSMUSG00000039601	1256.55	0.226944	0.0905942	2.50506	0.0122432	0.938596	Rcan2
ENSMUSG00000039748	48.5645	0.282239	0.112279	2.51373	0.0119463	0.938596	Exo1
ENSMUSG00000039910	491.614	0.250213	0.100534	2.48883	0.0128163	0.938596	Cited2
ENSMUSG00000040028	1390.55	-0.143737	0.0576098	-2.495	0.0125956	0.938596	Elavl1
ENSMUSG00000041556	351.813	-0.234318	0.0940911	-2.49033	0.0127624	0.938596	Fbxo2
ENSMUSG00000042210	740.276	-0.24335	0.0963889	-2.52467	0.0115807	0.938596	Abhd14a
ENSMUSG00000042772	1613.15	0.134839	0.0541781	2.48881	0.0128173	0.938596	Smg7
ENSMUSG00000044991	129.376	-0.236521	0.0930356	-2.54226	0.0110139	0.938596	Shld1
ENSMUSG00000047021	115.429	0.274002	0.109381	2.50503	0.0122441	0.938596	Cfap65
ENSMUSG00000047344	110.757	0.265395	0.106599	2.48966	0.0127865	0.938596	Lancl3
ENSMUSG00000048899	1128.4	0.202022	0.0808847	2.49765	0.012502	0.938596	Rimkla
ENSMUSG00000049164	155.862	0.270345	0.106328	2.54255	0.0110046	0.938596	Zfp518a
ENSMUSG00000049751	248.389	-0.221311	0.0874533	-2.53062	0.0113862	0.938596	Rpl36al
ENSMUSG00000051910	430.66	0.258203	0.103084	2.50478	0.0122528	0.938596	Sox6
ENSMUSG00000058230	4853.51	0.196263	0.0775974	2.52924	0.011431	0.938596	Arhgap35
ENSMUSG00000060938	1446.56	-0.162931	0.0652067	-2.49868	0.0124657	0.938596	Rpl26
ENSMUSG00000063810	86.7473	0.269919	0.108433	2.48926	0.0128009	0.938596	Alms1
ENSMUSG00000064181	955.999	-0.170355	0.0680956	-2.5017	0.0123599	0.938596	Rab3ip
ENSMUSG00000064247	145.121	0.284578	0.112492	2.52977	0.0114139	0.938596	Plcxd1
ENSMUSG00000068615	541.047	0.280205	0.109993	2.54749	0.0108502	0.938596	Gjd2
ENSMUSG00000069920	81.6961	0.28176	0.112346	2.50798	0.0121424	0.938596	B3gnt9
ENSMUSG00000071064	582.691	0.215006	0.0847243	2.53772	0.0111578	0.938596	Zfp827
ENSMUSG00000072115	14.7056	0.2488	0.0977633	2.54492	0.0109303	0.938596	Ang
ENSMUSG00000093798	6.12822	0.190319	0.0764137	2.49065	0.0127511	0.938596	Gm8355
ENSMUSG00000095681	61.323	0.275368	0.109803	2.50784	0.0121472	0.938596	Gm8281
ENSMUSG00000097867	51.4532	-0.281554	0.112272	-2.50779	0.0121489	0.938596	NA
ENSMUSG00000099907	4.86279	0.126045	0.0506152	2.49027	0.0127646	0.938596	Gm10421
ENSMUSG00000097045	6.18472	0.187381	0.0754079	2.4849	0.0129587	0.938772	NA
ENSMUSG00000046574	1076.36	0.222301	0.0895135	2.48344	0.0130121	0.940095	Prr12
ENSMUSG00000029560	594.937	0.278932	0.112525	2.47886	0.0131805	0.942104	Snx8
ENSMUSG00000036957	980.451	0.137277	0.0553757	2.47901	0.0131748	0.942104	Lrfn3
ENSMUSG00000057751	230.723	0.276073	0.111354	2.47923	0.0131667	0.942104	Megf6
ENSMUSG00000106106	12.2302	0.158851	0.0640105	2.48164	0.0130781	0.942104	CT010467.1
ENSMUSG00000005779	2868.11	-0.143165	0.0579147	-2.472	0.0134359	0.943213	Psmb4
ENSMUSG00000008136	425.816	-0.248644	0.101515	-2.44933	0.0143124	0.943213	Fhl2
ENSMUSG00000016495	277.726	-0.1921	0.077581	-2.47612	0.0132819	0.943213	Plgrkt
ENSMUSG00000016552	424.826	0.182583	0.0741798	2.46135	0.0138414	0.943213	Foxred2
ENSMUSG00000019948	394.555	-0.182635	0.0748505	-2.44	0.0146871	0.943213	Actr6
ENSMUSG00000024462	12169.1	0.178063	0.072815	2.44542	0.0144683	0.943213	Gabbr1
ENSMUSG00000026154	248.358	-0.220122	0.0892819	-2.46547	0.0136832	0.943213	Sdhaf4
ENSMUSG00000026384	565.528	0.269435	0.109214	2.46704	0.0136235	0.943213	Ptpn4
ENSMUSG00000027360	81.8117	0.256428	0.104533	2.45308	0.0141638	0.943213	Hdc
ENSMUSG00000027999	401.518	-0.176154	0.0714487	-2.46547	0.0136835	0.943213	Pla2g12a
ENSMUSG00000028542	714.322	0.263764	0.107423	2.45538	0.0140735	0.943213	Slc6a9
ENSMUSG00000029346	318	-0.20126	0.0820667	-2.4524	0.0141908	0.943213	Srrd
ENSMUSG00000029544	541.828	-0.225179	0.0908963	-2.47732	0.0132373	0.943213	Cabp1
ENSMUSG00000029547	1293.4	0.183213	0.0749651	2.44398	0.0145262	0.943213	Ints1
ENSMUSG00000030878	129.068	0.27142	0.111301	2.4386	0.0147443	0.943213	Cdr2
ENSMUSG00000031825	57.9924	0.231986	0.0946538	2.45089	0.0142502	0.943213	Crispld2
ENSMUSG00000032338	338.086	0.2703	0.110841	2.43862	0.0147434	0.943213	Hcn4
ENSMUSG00000037152	764.242	-0.184478	0.0747229	-2.46883	0.0135556	0.943213	Ndufc1
ENSMUSG00000037204	558.409	-0.187753	0.0768518	-2.44306	0.0145634	0.943213	Atg101
ENSMUSG00000038173	58.2764	0.268471	0.108722	2.46934	0.0135364	0.943213	Enpp6
ENSMUSG00000039546	572.547	0.26366	0.107844	2.44482	0.0144925	0.943213	Ajap1
ENSMUSG00000040896	1317.02	0.20998	0.0859205	2.44389	0.01453	0.943213	Kcnd3
ENSMUSG00000041112	1526.92	0.243607	0.0989309	2.46239	0.0138013	0.943213	Elmo1
ENSMUSG00000042202	711.413	0.225568	0.0918471	2.45591	0.0140529	0.943213	Slc35e2
ENSMUSG00000042251	9.5208	0.205096	0.0833781	2.45983	0.0139003	0.943213	Pm20d1
ENSMUSG00000043496	1491.11	0.217945	0.0890834	2.44653	0.0144239	0.943213	Tril
ENSMUSG00000045071	209.169	0.221062	0.0898804	2.45951	0.0139128	0.943213	E130308A19Rik
ENSMUSG00000045613	104.443	0.251736	0.103154	2.44039	0.0146714	0.943213	Chrm2
ENSMUSG00000047565	5.12649	-0.182078	0.0746317	-2.43969	0.0146998	0.943213	Acot10
ENSMUSG00000048109	105.754	0.255021	0.103285	2.46909	0.0135456	0.943213	Rbm15
ENSMUSG00000049866	2242.17	0.215982	0.0881859	2.44916	0.0143189	0.943213	Arl4c
ENSMUSG00000049878	856.466	0.178871	0.0732357	2.4424	0.0145898	0.943213	Rlf
ENSMUSG00000056938	343.093	-0.217515	0.0887067	-2.45207	0.0142038	0.943213	Acbd4
ENSMUSG00000060152	336.16	-0.195174	0.0792529	-2.46268	0.0137904	0.943213	Pop5
ENSMUSG00000062866	447.801	0.273613	0.11145	2.45503	0.0140873	0.943213	Phactr2
ENSMUSG00000068122	7.58646	0.203742	0.0824593	2.47082	0.0134803	0.943213	Agtr2
ENSMUSG00000068617	208.223	0.261589	0.106394	2.45869	0.0139445	0.943213	Efcab1
ENSMUSG00000069581	4.0092	0.116336	0.047089	2.47055	0.0134904	0.943213	Tspear
ENSMUSG00000070394	764.156	-0.217147	0.0886167	-2.45041	0.0142694	0.943213	Tmem256
ENSMUSG00000078161	121.853	0.271726	0.111071	2.44642	0.0144284	0.943213	Erich3
ENSMUSG00000078307	2223.78	0.276464	0.11171	2.47483	0.0133301	0.943213	AI593442
ENSMUSG00000078427	577.684	-0.174075	0.0704884	-2.46956	0.0135279	0.943213	Sarnp
ENSMUSG00000078768	54.9417	-0.266381	0.108879	-2.44658	0.0144217	0.943213	Zfp566
ENSMUSG00000109179	34.7267	-0.269437	0.109457	-2.46157	0.013833	0.943213	Gm35339
ENSMUSG00000036192	185.45	0.273984	0.112463	2.43621	0.0148419	0.947194	Rorb
ENSMUSG00000002580	1307.67	-0.183875	0.0755193	-2.4348	0.0148998	0.948278	Mien1
ENSMUSG00000019082	5922.02	-0.153205	0.0631799	-2.4249	0.0153126	0.948278	Slc25a22
ENSMUSG00000020096	191.318	-0.272714	0.112312	-2.42818	0.0151749	0.948278	Tbata
ENSMUSG00000020440	3453.29	-0.158223	0.065022	-2.43337	0.0149589	0.948278	Arf5
ENSMUSG00000021375	980.238	0.196674	0.0814974	2.41326	0.0158107	0.948278	Kif13a
ENSMUSG00000021598	839.146	-0.191435	0.0789426	-2.42499	0.0153086	0.948278	Med10
ENSMUSG00000029231	2113.12	0.163789	0.0676374	2.42157	0.0154537	0.948278	Pdgfra
ENSMUSG00000029455	1008.84	0.160059	0.065912	2.42837	0.0151667	0.948278	Aldh2
ENSMUSG00000029516	547.44	0.22349	0.0925746	2.41416	0.0157717	0.948278	Cit
ENSMUSG00000031365	345.315	0.197753	0.0820259	2.41087	0.0159147	0.948278	Zfp275
ENSMUSG00000031540	1473.53	0.175444	0.0728005	2.40993	0.0159556	0.948278	Kat6a
ENSMUSG00000031930	776.63	0.137576	0.0568308	2.4208	0.0154864	0.948278	Wwp2
ENSMUSG00000034282	45.8919	0.220432	0.090841	2.42657	0.0152424	0.948278	Evpl
ENSMUSG00000034488	1110.31	0.265296	0.110039	2.41092	0.0159123	0.948278	Edil3
ENSMUSG00000036438	18591.3	-0.174632	0.0724619	-2.40998	0.0159533	0.948278	Calm2
ENSMUSG00000039103	70.8312	0.125407	0.0516473	2.42815	0.0151761	0.948278	Nexn
ENSMUSG00000039179	206.214	0.255949	0.105915	2.41656	0.0156681	0.948278	Tekt5
ENSMUSG00000040506	1135.3	0.167578	0.0694653	2.4124	0.0158477	0.948278	Ambra1
ENSMUSG00000049265	301.888	0.269696	0.111794	2.41244	0.0158462	0.948278	Kcnk3
ENSMUSG00000051599	57.0756	0.267434	0.110028	2.43061	0.0150736	0.948278	Pcdhb2
ENSMUSG00000052738	1482.98	-0.147424	0.0608851	-2.42134	0.0154634	0.948278	Suclg1
ENSMUSG00000056492	270.628	0.271987	0.112507	2.41752	0.0156267	0.948278	Adgrf5
ENSMUSG00000058317	1410.54	-0.14582	0.060209	-2.42189	0.01544	0.948278	Ube2e2
ENSMUSG00000060730	23.9019	-0.267119	0.109976	-2.42889	0.0151449	0.948278	Gm10086
ENSMUSG00000067424	169.176	0.223596	0.0923914	2.4201	0.0155165	0.948278	Zfp563
ENSMUSG00000070372	386.243	0.183674	0.0761809	2.41102	0.0159081	0.948278	Capza1
ENSMUSG00000070803	47.0445	0.258102	0.107046	2.41114	0.0159029	0.948278	Cited4
ENSMUSG00000072919	6.77323	0.210929	0.0872337	2.41797	0.0156073	0.948278	Noxred1
ENSMUSG00000074637	690.239	0.233668	0.0968905	2.41167	0.0158796	0.948278	Sox2
ENSMUSG00000103442	66.1263	0.258426	0.106586	2.42459	0.0153258	0.948278	Pcdha1
ENSMUSG00000104282	7.57686	0.202243	0.0831915	2.43105	0.0150551	0.948278	Gm37460
ENSMUSG00000007682	723.34	-0.248449	0.103185	-2.40781	0.0160485	0.951689	Dio2
ENSMUSG00000010376	2054.78	-0.176835	0.0735443	-2.40448	0.0161956	0.954083	Nedd8
ENSMUSG00000028845	35.4658	0.22718	0.0944746	2.40467	0.0161872	0.954083	Tekt2
ENSMUSG00000031227	3537.94	0.157053	0.0652988	2.40514	0.0161663	0.954083	Magee1
ENSMUSG00000014158	19.3839	0.223856	0.0933681	2.39757	0.0165043	0.955592	Trpv4
ENSMUSG00000016194	216.417	-0.249731	0.104353	-2.39314	0.0167051	0.955592	Hsd11b1
ENSMUSG00000018238	26.1737	-0.265645	0.110609	-2.40167	0.0163206	0.955592	Gdf9
ENSMUSG00000019210	4408.71	-0.0985677	0.0411434	-2.39571	0.016588	0.955592	Atp6v1e1
ENSMUSG00000022359	78.6269	-0.250977	0.104599	-2.39943	0.0164205	0.955592	Wdyhv1
ENSMUSG00000026579	12.9603	0.202879	0.0844679	2.40185	0.0163123	0.955592	F5
ENSMUSG00000026987	337.505	0.214408	0.0895606	2.394	0.0166656	0.955592	Baz2b
ENSMUSG00000029603	2556.64	0.148968	0.0621751	2.39595	0.0165775	0.955592	Dtx1
ENSMUSG00000031021	1414.91	-0.128	0.0534524	-2.39466	0.0166358	0.955592	Tmem9b
ENSMUSG00000038587	999.971	0.267281	0.111495	2.39725	0.0165186	0.955592	Akap12
ENSMUSG00000043168	13.7646	0.213581	0.0891995	2.39442	0.0166468	0.955592	4930426D05Rik
ENSMUSG00000058153	5032.75	0.197678	0.0823481	2.40052	0.016372	0.955592	Sez6l
ENSMUSG00000064293	506.595	0.269248	0.112524	2.3928	0.0167204	0.955592	Cntn4
ENSMUSG00000109460	55.8709	0.264105	0.11034	2.39355	0.0166861	0.955592	Gm45591
ENSMUSG00000037989	2350.72	0.195804	0.0818642	2.39182	0.0167651	0.956112	Wnk2
ENSMUSG00000072692	57.354	-0.261036	0.109223	-2.38993	0.0168514	0.958991	Rpl37rt
ENSMUSG00000051590	53.4248	0.267941	0.112163	2.38886	0.016901	0.959774	Map3k19
ENSMUSG00000020790	1458.41	0.161833	0.0678049	2.38675	0.0169981	0.961215	Ankfy1
ENSMUSG00000026383	262.137	0.237072	0.099328	2.38676	0.0169976	0.961215	Epb41l5
ENSMUSG00000019848	130.534	-0.261905	0.11016	-2.37749	0.0174309	0.964007	Popdc3
ENSMUSG00000020219	1511.83	-0.180699	0.0759688	-2.37859	0.017379	0.964007	Timm13
ENSMUSG00000028416	1716.14	-0.117886	0.0496423	-2.3747	0.0175631	0.964007	Bag1
ENSMUSG00000030134	1588.88	-0.199207	0.0838893	-2.37464	0.0175662	0.964007	Rasgef1a
ENSMUSG00000032346	25.5221	0.211864	0.0888975	2.38324	0.017161	0.964007	Ooep
ENSMUSG00000034059	144.944	-0.250593	0.105495	-2.3754	0.01753	0.964007	Ypel4
ENSMUSG00000035674	1368.87	-0.171248	0.0720026	-2.37836	0.01739	0.964007	Ndufa3
ENSMUSG00000036309	6424.11	-0.155154	0.0652323	-2.37848	0.0173841	0.964007	Skp1a
ENSMUSG00000046727	397.033	-0.205684	0.0866328	-2.3742	0.0175869	0.964007	Cystm1
ENSMUSG00000047044	345.042	-0.172697	0.0725159	-2.3815	0.0172424	0.964007	D030056L22Rik
ENSMUSG00000049382	7.13709	0.170992	0.0718239	2.38071	0.0172792	0.964007	Krt8
ENSMUSG00000058672	24998.6	-0.123821	0.0519539	-2.38329	0.0171585	0.964007	Tubb2a
ENSMUSG00000063694	567.158	-0.146937	0.0618846	-2.37437	0.0175788	0.964007	Cycs
ENSMUSG00000072492	2.98488	0.147259	0.0619378	2.37754	0.0174288	0.964007	Gm10364
ENSMUSG00000097547	4.24158	0.162837	0.0684834	2.37776	0.0174183	0.964007	B230110C06Rik
ENSMUSG00000006360	50.6782	-0.265429	0.112053	-2.36878	0.017847	0.966405	Crip1
ENSMUSG00000025888	45.8347	-0.266025	0.112185	-2.37131	0.0177254	0.966405	Casp1
ENSMUSG00000039512	501.593	0.167764	0.0707861	2.37002	0.0177872	0.966405	Uhrf1bp1
ENSMUSG00000040661	730.998	0.159273	0.0672227	2.36933	0.0178204	0.966405	Rad54l2
ENSMUSG00000054162	837.539	0.265352	0.111973	2.3698	0.0177978	0.966405	Spock3
ENSMUSG00000085336	2.94609	0.135547	0.0572135	2.36915	0.0178292	0.966405	Gm11732
ENSMUSG00000000171	2552.19	-0.139557	0.0590517	-2.3633	0.0181128	0.966661	Sdhd
ENSMUSG00000000303	14.1835	0.143755	0.0611651	2.35028	0.0187595	0.966661	Cdh1
ENSMUSG00000001794	2701	-0.12369	0.0532602	-2.32238	0.0202127	0.966661	Capns1
ENSMUSG00000002343	1757.94	-0.131825	0.0566762	-2.32592	0.0200227	0.966661	Armc6
ENSMUSG00000004655	60.3275	0.131196	0.0558273	2.35004	0.0187714	0.966661	Aqp1
ENSMUSG00000004952	112.425	0.259164	0.111331	2.32787	0.0199193	0.966661	Rasa4
ENSMUSG00000006567	61.3747	0.256612	0.110202	2.32857	0.019882	0.966661	Atp7b
ENSMUSG00000014592	4589.82	0.152597	0.0656383	2.32482	0.0200817	0.966661	Camta1
ENSMUSG00000015671	1846.77	-0.157165	0.0670526	-2.3439	0.0190832	0.966661	Psma2
ENSMUSG00000016940	945.591	-0.144302	0.0611833	-2.35853	0.0183476	0.966661	Kctd2
ENSMUSG00000019027	59.6276	0.261773	0.11235	2.32998	0.0198071	0.966661	Dnah1
ENSMUSG00000020014	62.7557	0.253453	0.107763	2.35195	0.0186752	0.966661	Cfap54
ENSMUSG00000020537	1096.71	-0.135448	0.0582753	-2.32427	0.0201109	0.966661	Drg2
ENSMUSG00000020681	293.138	0.262561	0.111849	2.34746	0.0189017	0.966661	Ace
ENSMUSG00000020952	749.462	-0.135909	0.0584485	-2.32528	0.020057	0.966661	Scfd1
ENSMUSG00000021018	364.267	-0.171969	0.0737518	-2.33173	0.019715	0.966661	Polr2h
ENSMUSG00000021466	567.48	0.228768	0.0981694	2.33034	0.0197884	0.966661	Ptch1
ENSMUSG00000021764	1613.77	-0.140529	0.0601726	-2.33543	0.0195211	0.966661	Ndufs4
ENSMUSG00000021913	674.81	0.221984	0.0953638	2.32776	0.0199247	0.966661	Ogdhl
ENSMUSG00000021978	3060.57	0.194879	0.0836642	2.3293	0.0198432	0.966661	Extl3
ENSMUSG00000022044	8634.7	-0.166938	0.0710529	-2.34949	0.0187994	0.966661	Stmn4
ENSMUSG00000022715	168.4	-0.263808	0.112381	-2.34745	0.0189023	0.966661	Tmem114
ENSMUSG00000022987	248.68	0.200229	0.08457	2.36761	0.0179034	0.966661	Zfp641
ENSMUSG00000024194	613.102	-0.16896	0.072869	-2.31868	0.0204123	0.966661	Cuta
ENSMUSG00000024844	1750.75	-0.179348	0.0764521	-2.34589	0.0189818	0.966661	Banf1
ENSMUSG00000025268	2957.51	0.206806	0.0878931	2.35293	0.0186261	0.966661	Maged2
ENSMUSG00000025743	19664.9	0.215571	0.0928404	2.32195	0.0202357	0.966661	Sdc3
ENSMUSG00000026219	1778.09	0.177389	0.0764739	2.3196	0.0203625	0.966661	Trip12
ENSMUSG00000026979	25.7968	0.257382	0.110515	2.32894	0.0198623	0.966661	Psd4
ENSMUSG00000027230	274.678	0.18731	0.0800531	2.33982	0.019293	0.966661	Creb3l1
ENSMUSG00000028601	125.958	-0.257909	0.110292	-2.33842	0.0193656	0.966661	Echdc2
ENSMUSG00000028669	1107.6	-0.166789	0.071838	-2.32174	0.0202472	0.966661	Pithd1
ENSMUSG00000028691	1965.05	-0.163907	0.0705188	-2.3243	0.0201093	0.966661	Prdx1
ENSMUSG00000028843	2471.48	-0.142396	0.0604143	-2.35699	0.0184237	0.966661	Sh3bgrl3
ENSMUSG00000032023	12.8857	0.236275	0.100447	2.35223	0.0186611	0.966661	Jhy
ENSMUSG00000032531	386.422	0.22914	0.0969234	2.36414	0.0180721	0.966661	Amotl2
ENSMUSG00000032735	2996.86	0.250437	0.105838	2.36623	0.0179705	0.966661	Ablim3
ENSMUSG00000033386	66.8378	0.257651	0.110064	2.34091	0.0192366	0.966661	Frrs1
ENSMUSG00000033705	147.646	0.247323	0.105032	2.35473	0.018536	0.966661	Stard9
ENSMUSG00000035441	50.9466	0.263831	0.112098	2.35358	0.0185937	0.966661	Myo1d
ENSMUSG00000037419	1135.71	0.254335	0.109202	2.32903	0.0198575	0.966661	Endod1
ENSMUSG00000037664	202.822	0.209053	0.0897809	2.32848	0.0198867	0.966661	Cdkn1c
ENSMUSG00000037984	5372.37	-0.250887	0.108192	-2.31891	0.0203998	0.966661	Neurod6
ENSMUSG00000038143	2937.89	0.196973	0.0840937	2.34231	0.0191648	0.966661	Stox2
ENSMUSG00000039210	323.144	0.190217	0.0807816	2.3547	0.0185376	0.966661	Gpatch2
ENSMUSG00000039385	178.417	0.254527	0.109693	2.32037	0.020321	0.966661	Cdh6
ENSMUSG00000039410	241.419	0.235599	0.099592	2.36564	0.0179991	0.966661	Prdm16
ENSMUSG00000040433	571.991	0.185492	0.0798466	2.32311	0.0201733	0.966661	Zbtb38
ENSMUSG00000040606	932.693	0.2285	0.098177	2.32743	0.0199425	0.966661	Kazn
ENSMUSG00000040732	77.0753	0.256775	0.109897	2.33651	0.0194648	0.966661	Erg
ENSMUSG00000041765	718.277	-0.168887	0.0719543	-2.34715	0.0189178	0.966661	Ubac2
ENSMUSG00000042388	3941.8	0.202735	0.086605	2.34092	0.0192363	0.966661	Dlgap3
ENSMUSG00000044770	184.103	0.244575	0.105421	2.31999	0.0203414	0.966661	Scml4
ENSMUSG00000046480	68.6453	0.149479	0.0642372	2.32699	0.0199658	0.966661	Scn4b
ENSMUSG00000048200	26.5296	0.258517	0.109675	2.35711	0.0184176	0.966661	Cracr2b
ENSMUSG00000052151	74.4368	0.262066	0.110943	2.36218	0.0181679	0.966661	Plpp2
ENSMUSG00000053310	17576.9	-0.245297	0.105469	-2.32577	0.0200307	0.966661	Nrgn
ENSMUSG00000054003	2.82846	0.132448	0.0570207	2.32281	0.0201896	0.966661	Tdrd9
ENSMUSG00000055745	2417.49	0.12734	0.054665	2.32946	0.0198346	0.966661	Rtl6
ENSMUSG00000056380	11.2902	0.212625	0.0905477	2.34821	0.0188637	0.966661	Gpr50
ENSMUSG00000056486	5500.84	-0.19756	0.0834737	-2.36673	0.0179458	0.966661	Chn1
ENSMUSG00000056598	148.065	0.219495	0.0933144	2.35221	0.0186624	0.966661	Drc3
ENSMUSG00000058756	36690.9	-0.21241	0.0913471	-2.32531	0.0200553	0.966661	Thra
ENSMUSG00000066129	1091.19	0.255473	0.109841	2.32584	0.0200271	0.966661	Kndc1
ENSMUSG00000068749	1158.04	-0.155085	0.0665142	-2.3316	0.0197218	0.966661	Psma5
ENSMUSG00000071014	1282.89	-0.165923	0.0707529	-2.3451	0.0190218	0.966661	Ndufb6
ENSMUSG00000083087	14.7876	0.242351	0.104266	2.32436	0.0201063	0.966661	Gm11249
ENSMUSG00000089782	56.9589	-0.257317	0.110298	-2.33292	0.0196521	0.966661	Gm3531
ENSMUSG00000092417	99.9561	-0.242148	0.104078	-2.3266	0.0199866	0.966661	Gpank1
ENSMUSG00000104411	6.58965	0.142902	0.0605655	2.35946	0.0183015	0.966661	Gm30340
ENSMUSG00000105265	380.36	0.22154	0.0942451	2.35068	0.0187393	0.966661	Sox2ot
ENSMUSG00000095253	363.935	0.204122	0.0880818	2.31741	0.0204814	0.968224	Zfp799
ENSMUSG00000001173	1147.54	0.181865	0.0790931	2.29938	0.0214836	0.969646	Ocrl
ENSMUSG00000013611	20.6876	0.191853	0.0834349	2.29943	0.0214804	0.969646	Snx31
ENSMUSG00000014198	6.52855	0.165843	0.0721259	2.29935	0.0214851	0.969646	Zfp385c
ENSMUSG00000019194	2187.94	-0.205269	0.0893327	-2.2978	0.0215732	0.969646	Scn1b
ENSMUSG00000020374	279.658	0.258318	0.112321	2.29983	0.021458	0.969646	Rasgef1c
ENSMUSG00000021260	55.9693	0.259145	0.112502	2.30346	0.0212532	0.969646	Hhipl1
ENSMUSG00000022995	2316.76	0.134408	0.0582081	2.3091	0.0209382	0.969646	Enah
ENSMUSG00000023055	913.942	-0.215936	0.093723	-2.30399	0.0212234	0.969646	Calcoco1
ENSMUSG00000024427	440.269	-0.169003	0.0731853	-2.30924	0.02093	0.969646	Spry4
ENSMUSG00000026380	40.928	0.241089	0.104422	2.3088	0.0209545	0.969646	Tfcp2l1
ENSMUSG00000026571	1696.01	-0.141841	0.0616301	-2.30149	0.0213642	0.969646	Dcaf6
ENSMUSG00000026610	318.718	0.222002	0.0960674	2.31089	0.0208387	0.969646	Esrrg
ENSMUSG00000026670	1116.69	-0.157908	0.0687486	-2.29688	0.0216255	0.969646	Uap1
ENSMUSG00000028899	267.762	-0.183756	0.0799225	-2.29918	0.0214948	0.969646	Taf12
ENSMUSG00000029333	521.182	0.250341	0.108578	2.30563	0.0211311	0.969646	NA
ENSMUSG00000030043	107.577	0.24468	0.106533	2.29675	0.0216329	0.969646	Tacr1
ENSMUSG00000031231	2101.85	-0.164029	0.0712944	-2.30072	0.0214072	0.969646	Cox7b
ENSMUSG00000033487	860.599	0.185488	0.0802423	2.3116	0.0207999	0.969646	Fndc3a
ENSMUSG00000033685	643.606	0.241255	0.104952	2.29872	0.0215209	0.969646	Ucp2
ENSMUSG00000038059	146.059	-0.250488	0.108528	-2.30804	0.0209971	0.969646	Smim3
ENSMUSG00000038370	348.004	0.171726	0.0743186	2.31067	0.0208511	0.969646	Pcp4l1
ENSMUSG00000039230	1385.26	0.129944	0.0565633	2.29733	0.0216001	0.969646	Tbcd
ENSMUSG00000041415	1225.05	0.151456	0.0656116	2.30837	0.0209788	0.969646	Dicer1
ENSMUSG00000041468	690.574	-0.187109	0.0812176	-2.3038	0.0212337	0.969646	Gpr12
ENSMUSG00000042804	1260.72	0.241398	0.10441	2.31202	0.0207766	0.969646	Gpr153
ENSMUSG00000047746	8.64131	0.108787	0.0470933	2.31004	0.0208859	0.969646	Fbxo40
ENSMUSG00000049090	286.929	0.230848	0.100482	2.29739	0.0215964	0.969646	Zadh2
ENSMUSG00000050069	513.963	0.25601	0.111001	2.30638	0.0210893	0.969646	Grem2
ENSMUSG00000050608	1315.51	-0.168517	0.0731286	-2.3044	0.0212002	0.969646	Micos10
ENSMUSG00000053166	296.644	0.25584	0.111091	2.30298	0.0212799	0.969646	Cdh22
ENSMUSG00000073676	668.329	-0.169416	0.0734537	-2.30643	0.0210869	0.969646	Hspe1
ENSMUSG00000018932	217.122	-0.195616	0.0853624	-2.2916	0.0219288	0.971417	Map2k3
ENSMUSG00000028464	52.8044	0.254764	0.111151	2.29205	0.0219026	0.971417	Tpm2
ENSMUSG00000030873	3.81876	0.15263	0.0665101	2.29484	0.0217422	0.971417	Scnn1b
ENSMUSG00000031840	9489.54	-0.0950457	0.0414565	-2.29266	0.0218677	0.971417	Rab3a
ENSMUSG00000036578	2746.64	-0.201859	0.0881166	-2.29082	0.0219737	0.971417	Fxyd7
ENSMUSG00000039629	274.238	0.25396	0.11084	2.29123	0.0219499	0.971417	Strip2
ENSMUSG00000062991	162.34	0.208416	0.0909955	2.29039	0.0219986	0.971417	Nrg1
ENSMUSG00000072769	745.283	-0.179813	0.0784761	-2.29131	0.0219453	0.971417	Gm10419
ENSMUSG00000073791	31.7676	-0.257022	0.112055	-2.29372	0.0218064	0.971417	Efcab7
ENSMUSG00000032908	79.3267	0.159549	0.069761	2.28708	0.022191	0.973783	Sgpp2
ENSMUSG00000038765	2.3588	-0.115225	0.0503876	-2.28678	0.0222087	0.973783	Lmx1b
ENSMUSG00000045639	575.324	0.20183	0.0882651	2.28664	0.0222171	0.973783	Zfp629
ENSMUSG00000085936	15.2706	0.223332	0.0976409	2.28728	0.0221793	0.973783	2610307P16Rik
ENSMUSG00000090223	635.667	0.257215	0.1125	2.28635	0.0222338	0.973783	Pcp4
ENSMUSG00000015305	1650.67	0.191062	0.0836271	2.28469	0.0223308	0.976436	Sash1
ENSMUSG00000014782	24.1565	0.241949	0.106065	2.28115	0.0225397	0.976702	Plekhg4
ENSMUSG00000021290	1629.48	-0.172334	0.0755762	-2.28027	0.022592	0.976702	Atp5mpl
ENSMUSG00000025503	2054.06	-0.169774	0.0744312	-2.28096	0.022551	0.976702	Taldo1
ENSMUSG00000031738	3.97888	0.126631	0.0555237	2.28067	0.0225679	0.976702	Irx6
ENSMUSG00000037692	994.967	0.176666	0.077358	2.28375	0.0223862	0.976702	Ahdc1
ENSMUSG00000056201	17446.7	-0.149611	0.0655601	-2.28204	0.0224867	0.976702	Cfl1
ENSMUSG00000062352	371.481	-0.182834	0.0800944	-2.28274	0.0224459	0.976702	Itgb1bp1
ENSMUSG00000027581	14754.8	-0.115157	0.0505411	-2.27849	0.0226974	0.979681	Stmn3
ENSMUSG00000030606	86.9338	0.233942	0.102758	2.27663	0.0228083	0.982883	Hapln3
ENSMUSG00000004667	1071.88	-0.142094	0.0626	-2.26987	0.0232154	0.988796	Polr2e
ENSMUSG00000015599	1932.23	0.151273	0.0666343	2.2702	0.0231957	0.988796	Ttbk1
ENSMUSG00000021061	1806.48	0.195041	0.08585	2.27188	0.0230936	0.988796	Sptb
ENSMUSG00000023992	113.517	-0.246844	0.108622	-2.2725	0.0230564	0.988796	Trem2
ENSMUSG00000024042	485.236	0.216988	0.0956503	2.26855	0.0232955	0.988796	Sik1
ENSMUSG00000025410	6313.64	-0.108537	0.0478011	-2.27059	0.0231717	0.988796	Dctn2
ENSMUSG00000025892	1110	0.246635	0.108715	2.26863	0.0232906	0.988796	Gria4
ENSMUSG00000028560	360.01	-0.182173	0.0802116	-2.27116	0.0231375	0.988796	Usp1
ENSMUSG00000051029	19.8781	0.243814	0.10749	2.26824	0.0233144	0.988796	Serpinb1b
ENSMUSG00000090863	34.3875	0.247882	0.109121	2.27162	0.0231092	0.988796	A530084C06Rik
ENSMUSG00000030823	33.927	0.255152	0.112521	2.26759	0.0233544	0.988929	9130019O22Rik
ENSMUSG00000017390	4983.15	-0.163557	0.0722903	-2.2625	0.0236665	0.989747	Aldoc
ENSMUSG00000018666	876.715	-0.139276	0.0615029	-2.26454	0.0235408	0.989747	Cbx1
ENSMUSG00000020925	418.767	-0.158209	0.0700072	-2.2599	0.0238273	0.989747	Ccdc43
ENSMUSG00000022489	1512.92	0.246109	0.108822	2.26157	0.023724	0.989747	Pde1b
ENSMUSG00000024209	9.42669	-0.214442	0.0948979	-2.25971	0.0238391	0.989747	Acsbg3
ENSMUSG00000024238	1153.92	0.167378	0.0741343	2.25777	0.0239599	0.989747	Zeb1
ENSMUSG00000031556	987.036	-0.12455	0.055164	-2.2578	0.0239578	0.989747	Tm2d2
ENSMUSG00000032184	384.969	-0.178092	0.0789649	-2.25534	0.0241123	0.989747	Lysmd2
ENSMUSG00000032324	5476.66	-0.099916	0.0442726	-2.25683	0.0240184	0.989747	Tspan3
ENSMUSG00000034912	547.665	0.245466	0.108424	2.26395	0.0235771	0.989747	Mdga2
ENSMUSG00000039131	19.6768	0.183818	0.0814876	2.25578	0.0240843	0.989747	Gipc2
ENSMUSG00000039943	586.163	0.233415	0.103421	2.25695	0.0240115	0.989747	Plcb4
ENSMUSG00000046658	608.77	0.15572	0.0688805	2.26073	0.0237759	0.989747	Zfp316
ENSMUSG00000046761	62.6611	0.252373	0.111502	2.2634	0.0236109	0.989747	Fam83h
ENSMUSG00000046798	431.724	0.226475	0.100051	2.2636	0.0235988	0.989747	Cldn12
ENSMUSG00000056174	60.2461	0.246266	0.109175	2.2557	0.0240894	0.989747	Col8a2
ENSMUSG00000059278	418.48	-0.176576	0.0782707	-2.25596	0.0240731	0.989747	Naa38
ENSMUSG00000063870	2356.41	0.154257	0.0682974	2.2586	0.0239082	0.989747	Chd4
ENSMUSG00000068959	88.3084	0.228809	0.10139	2.25672	0.0240256	0.989747	Zfp619
ENSMUSG00000070565	639.808	0.165588	0.073065	2.26632	0.0234321	0.989747	Rasal2
ENSMUSG00000000001	1947.04	-0.0689083	0.0854145	-0.806752	0.419809	0.990358	Gnai3
ENSMUSG00000000028	87.0515	-0.0953315	0.103345	-0.922462	0.356288	0.990358	Cdc45
ENSMUSG00000000031	195.106	-0.0457079	0.112467	-0.406413	0.684439	0.990358	H19
ENSMUSG00000000037	28.5154	0.127242	0.112095	1.13512	0.256323	0.990358	Scml2
ENSMUSG00000000058	505.12	-0.174831	0.086072	-2.03122	0.0422329	0.990358	Cav2
ENSMUSG00000000078	1199.76	0.171171	0.11147	1.53558	0.124641	0.990358	Klf6
ENSMUSG00000000085	1179.18	-0.0187313	0.0609197	-0.307474	0.758482	0.990358	Scmh1
ENSMUSG00000000088	3154.11	-0.108261	0.0568759	-1.90345	0.0569812	0.990358	Cox5a
ENSMUSG00000000093	23.604	0.179837	0.109691	1.6395	0.10111	0.990358	Tbx2
ENSMUSG00000000094	14.1107	0.137691	0.0990132	1.39063	0.164337	0.990358	Tbx4
ENSMUSG00000000125	101.638	0.0932609	0.0715181	1.30402	0.192227	0.990358	Wnt3
ENSMUSG00000000126	82.0751	0.138348	0.0997776	1.38657	0.165574	0.990358	Wnt9a
ENSMUSG00000000127	449.121	0.0523802	0.076327	0.68626	0.492549	0.990358	Fer
ENSMUSG00000000131	2141.3	0.0665848	0.0468463	1.42135	0.155216	0.990358	Xpo6
ENSMUSG00000000148	538.261	-0.10397	0.073437	-1.41577	0.156842	0.990358	Brat1
ENSMUSG00000000149	2647.31	-0.040105	0.0708824	-0.565796	0.571532	0.990358	Gna12
ENSMUSG00000000159	13.1151	0.0753449	0.101148	0.744895	0.456335	0.990358	Igsf5
ENSMUSG00000000167	32.0405	0.0860726	0.112422	0.765618	0.443903	0.990358	Pih1d2
ENSMUSG00000000168	1767.73	-0.0558509	0.0509776	-1.0956	0.273255	0.990358	Dlat
ENSMUSG00000000182	2.70058	0.0319287	0.0524872	0.608315	0.542979	0.990358	Fgf23
ENSMUSG00000000184	3585.87	-0.144642	0.091539	-1.58011	0.114082	0.990358	Ccnd2
ENSMUSG00000000194	1370.51	0.0382814	0.0578391	0.661861	0.508061	0.990358	Gpr107
ENSMUSG00000000197	1404.95	0.135358	0.0859396	1.57504	0.115247	0.990358	Nalcn
ENSMUSG00000000202	266.732	0.0640893	0.10658	0.601325	0.547624	0.990358	Btbd17
ENSMUSG00000000204	1.49362	-0.029824	0.0390507	-0.763726	0.44503	0.990358	Slfn4
ENSMUSG00000000214	25.0501	0.0252075	0.099548	0.253219	0.800099	0.990358	Th
ENSMUSG00000000215	0.633234	0.0225748	0.0197463	1.14324	0.252939	0.990358	Ins2
ENSMUSG00000000216	3.28029	0.0278433	0.0411235	0.677066	0.498364	0.990358	Scnn1g
ENSMUSG00000000247	1834.88	-0.171299	0.100293	-1.70799	0.0876389	0.990358	Lhx2
ENSMUSG00000000253	801.59	-0.158913	0.0958848	-1.65733	0.097453	0.990358	Gmpr
ENSMUSG00000000263	3.96377	0.0612986	0.0469148	1.30659	0.19135	0.990358	Glra1
ENSMUSG00000000266	441.742	0.097207	0.0830198	1.17089	0.241643	0.990358	Mid2
ENSMUSG00000000275	149.158	0.0579375	0.090112	0.64295	0.520257	0.990358	Trim25
ENSMUSG00000000276	932.474	0.0282496	0.0654063	0.431909	0.665807	0.990358	Dgke
ENSMUSG00000000278	294.771	0.0648056	0.0811731	0.798363	0.42466	0.990358	Scpep1
ENSMUSG00000000282	762.831	0.118756	0.0835754	1.42094	0.155334	0.990358	Mnt
ENSMUSG00000000290	28.6578	0.0410334	0.111806	0.367007	0.713614	0.990358	Itgb2
ENSMUSG00000000295	407.474	-0.154222	0.0872578	-1.76743	0.0771563	0.990358	Hddc2
ENSMUSG00000000296	281.856	0.0217723	0.0951944	0.228714	0.819091	0.990358	Tpd52l1
ENSMUSG00000000301	61.9582	0.0719198	0.107521	0.66889	0.503566	0.990358	Pemt
ENSMUSG00000000308	2376.23	-0.0377398	0.077257	-0.488497	0.625198	0.990358	Ckmt1
ENSMUSG00000000317	248.945	0.0301739	0.0995691	0.303044	0.761856	0.990358	Bcl6b
ENSMUSG00000000318	5.71189	-0.0700737	0.073947	-0.947621	0.343322	0.990358	Clec10a
ENSMUSG00000000320	3.75477	0.0270381	0.0618999	0.436804	0.662253	0.990358	Alox12
ENSMUSG00000000325	1073.72	0.129292	0.0921674	1.4028	0.160677	0.990358	Arvcf
ENSMUSG00000000326	1172.64	-0.0953775	0.0579743	-1.64517	0.0999352	0.990358	Comt
ENSMUSG00000000340	453.647	-0.0691523	0.07986	-0.865918	0.386535	0.990358	Dbt
ENSMUSG00000000346	1526.71	-0.109295	0.0808445	-1.35191	0.176403	0.990358	Dazap2
ENSMUSG00000000365	11.631	-0.0234848	0.0985951	-0.238195	0.81173	0.990358	Rnf17
ENSMUSG00000000374	2319.1	0.0798063	0.0666402	1.19757	0.231085	0.990358	Trappc10
ENSMUSG00000000378	976.655	-0.118005	0.0705294	-1.67313	0.0943012	0.990358	Ccm2
ENSMUSG00000000384	626.143	-0.0698255	0.0728599	-0.958353	0.337885	0.990358	Tbrg4
ENSMUSG00000000385	2.08574	-0.0218087	0.0526163	-0.414486	0.678518	0.990358	Tmprss2
ENSMUSG00000000386	2.54889	-0.0372329	0.053279	-0.698828	0.484659	0.990358	Mx1
ENSMUSG00000000394	1.52564	0.0331023	0.0341082	0.970509	0.331793	0.990358	Gcg
ENSMUSG00000000399	1998.46	-0.0363243	0.0476562	-0.762215	0.445931	0.990358	Ndufa9
ENSMUSG00000000402	64.0876	0.126142	0.112394	1.12232	0.261724	0.990358	Egfl6
ENSMUSG00000000409	127.055	0.0831706	0.112519	0.739168	0.459805	0.990358	Lck
ENSMUSG00000000411	3.71108	0.0622981	0.0699143	0.891065	0.372895	0.990358	Tssk3
ENSMUSG00000000420	997.148	0.0426813	0.0611559	0.69791	0.485233	0.990358	Galnt1
ENSMUSG00000000435	0.102889	-0.00275806	0.0159428	-0.172997	0.862654	0.990358	Myf5
ENSMUSG00000000439	968.545	-0.0704906	0.0643462	-1.09549	0.273303	0.990358	Mkrn2
ENSMUSG00000000440	11.8803	-0.0553792	0.098529	-0.56206	0.574075	0.990358	Pparg
ENSMUSG00000000441	2642.54	-0.056791	0.0491479	-1.15551	0.24788	0.990358	Raf1
ENSMUSG00000000530	112.54	-0.123248	0.104995	-1.17385	0.240457	0.990358	Acvrl1
ENSMUSG00000000531	248.027	-0.0554303	0.0986399	-0.561945	0.574153	0.990358	Grasp
ENSMUSG00000000532	2714.8	0.0153003	0.0644572	0.237372	0.812368	0.990358	Acvr1b
ENSMUSG00000000538	3105.76	0.0177656	0.0462104	0.384451	0.700644	0.990358	Tom1l2
ENSMUSG00000000544	0.691704	0.0323089	0.0276814	1.16717	0.243143	0.990358	Gpa33
ENSMUSG00000000552	900.312	0.159333	0.0851783	1.87059	0.0614023	0.990358	Zfp385a
ENSMUSG00000000555	115.799	0.0738456	0.104624	0.705817	0.480302	0.990358	Itga5
ENSMUSG00000000560	937.072	-0.0536168	0.0857623	-0.625179	0.531854	0.990358	Gabra2
ENSMUSG00000000561	682.989	-0.048698	0.0727796	-0.669116	0.503422	0.990358	Wdr77
ENSMUSG00000000562	5.75201	-0.0208393	0.0767045	-0.271683	0.785866	0.990358	Adora3
ENSMUSG00000000563	3723.1	-0.0699484	0.0458403	-1.52591	0.127031	0.990358	Atp5pb
ENSMUSG00000000567	554.149	0.0941095	0.101251	0.929471	0.352645	0.990358	Sox9
ENSMUSG00000000568	3144	0.0258855	0.069085	0.374691	0.70789	0.990358	Hnrnpd
ENSMUSG00000000579	10.9945	-0.0162781	0.0915864	-0.177734	0.858932	0.990358	Dynlt1c
ENSMUSG00000000581	1075.13	-0.0594021	0.076263	-0.778911	0.436032	0.990358	C1d
ENSMUSG00000000594	1927.83	-0.0288376	0.0637797	-0.452144	0.651165	0.990358	Gm2a
ENSMUSG00000000605	6198.77	-0.053697	0.0609571	-0.880898	0.378373	0.990358	Clcn4
ENSMUSG00000000617	0.102889	-0.00275806	0.0159428	-0.172997	0.862654	0.990358	Grm6
ENSMUSG00000000627	1469.61	-0.100585	0.0746968	-1.34658	0.178116	0.990358	Sema4f
ENSMUSG00000000628	277.253	-0.095948	0.11181	-0.858132	0.390819	0.990358	Hk2
ENSMUSG00000000631	3023.4	0.0894254	0.0800715	1.11682	0.264071	0.990358	Myo18a
ENSMUSG00000000632	6760.94	-0.0414774	0.0950913	-0.436185	0.662702	0.990358	Sez6
ENSMUSG00000000673	2.30728	0.0258198	0.0547863	0.471282	0.63744	0.990358	Haao
ENSMUSG00000000682	19.6213	-0.0690952	0.105984	-0.651941	0.51444	0.990358	Cd52
ENSMUSG00000000690	0.102889	-0.00275806	0.0159428	-0.172997	0.862654	0.990358	Hoxb6
ENSMUSG00000000706	0.790971	0.014584	0.0306194	0.476301	0.63386	0.990358	Btn1a1
ENSMUSG00000000711	1772.58	-0.0132706	0.0598564	-0.221707	0.824542	0.990358	Rab5b
ENSMUSG00000000730	1.10647	-0.0245579	0.0396806	-0.61889	0.535989	0.990358	Dnmt3l
ENSMUSG00000000731	2.58238	-0.0626081	0.0584431	-1.07127	0.28405	0.990358	Aire
ENSMUSG00000000732	55.3161	0.0390098	0.112044	0.348164	0.727717	0.990358	Icosl
ENSMUSG00000000738	1102.89	-0.0146481	0.0497424	-0.294479	0.768392	0.990358	Spg7
ENSMUSG00000000739	5.06017	-0.0166681	0.0745773	-0.223501	0.823146	0.990358	Sult5a1
ENSMUSG00000000740	2088.42	-0.0932858	0.0667334	-1.39789	0.162147	0.990358	Rpl13
ENSMUSG00000000743	2371.51	-0.0720176	0.0452843	-1.59034	0.111757	0.990358	Chmp1a
ENSMUSG00000000751	1290.26	-0.0427814	0.0781392	-0.547502	0.584034	0.990358	Rpa1
ENSMUSG00000000753	516.488	-0.0373889	0.107232	-0.348671	0.727336	0.990358	Serpinf1
ENSMUSG00000000759	686.253	0.0251946	0.0582035	0.432872	0.665108	0.990358	Tubgcp3
ENSMUSG00000000766	15.0113	0.136178	0.0738295	1.84449	0.0651116	0.990358	Oprm1
ENSMUSG00000000776	439.128	-0.073388	0.0756926	-0.969553	0.332269	0.990358	Polr3d
ENSMUSG00000000782	109.986	0.0307649	0.100311	0.306697	0.759074	0.990358	Tcf7
ENSMUSG00000000791	2.89969	-0.0797811	0.0543885	-1.46687	0.14241	0.990358	Il12rb1
ENSMUSG00000000792	162.573	0.113547	0.100955	1.12472	0.260706	0.990358	Slc5a5
ENSMUSG00000000794	348.389	0.109984	0.103884	1.05872	0.289727	0.990358	Kcnn3
ENSMUSG00000000804	1730.84	0.0911448	0.0835546	1.09084	0.275343	0.990358	Usp32
ENSMUSG00000000805	351.925	-0.109696	0.104318	-1.05156	0.293003	0.990358	Car4
ENSMUSG00000000811	331.727	0.0676546	0.086761	0.779781	0.43552	0.990358	Txnrd3
ENSMUSG00000000817	0.900014	0.0413407	0.0354317	1.16677	0.243302	0.990358	Fasl
ENSMUSG00000000823	2098.01	0.114506	0.0607924	1.88355	0.0596258	0.990358	Zfp512b
ENSMUSG00000000826	9526.36	0.0457665	0.0637104	0.718352	0.47254	0.990358	Dnajc5
ENSMUSG00000000827	1100.92	-0.1089	0.0692253	-1.57312	0.11569	0.990358	Tpd52l2
ENSMUSG00000000838	938.129	-0.0419232	0.0768874	-0.545254	0.585579	0.990358	Fmr1
ENSMUSG00000000861	3275.53	-0.132673	0.106063	-1.25089	0.210974	0.990358	Bcl11a
ENSMUSG00000000869	0.106963	0.00306343	0.0159428	0.192151	0.847624	0.990358	Il4
ENSMUSG00000000876	383.311	-0.113031	0.0774487	-1.45943	0.144447	0.990358	Pxmp4
ENSMUSG00000000881	3198.36	0.0357312	0.0740293	0.482664	0.629335	0.990358	Dlg3
ENSMUSG00000000884	119.216	0.0361204	0.0988212	0.365512	0.714729	0.990358	Gnb1l
ENSMUSG00000000889	6.86787	-0.0449887	0.0845859	-0.53187	0.594816	0.990358	Dbh
ENSMUSG00000000902	1824.49	0.0283614	0.0605801	0.468164	0.639668	0.990358	Smarcb1
ENSMUSG00000000915	1402.48	0.122003	0.0803256	1.51886	0.128798	0.990358	Hip1r
ENSMUSG00000000916	163.563	-0.0922071	0.0929284	-0.992239	0.321081	0.990358	Nsun5
ENSMUSG00000000942	0.106963	0.00306343	0.0159428	0.192151	0.847624	0.990358	Hoxa4
ENSMUSG00000000948	133.167	0.0952708	0.109528	0.869829	0.384394	0.990358	Gm38393
ENSMUSG00000000957	828.316	-0.0823549	0.0908289	-0.906704	0.364564	0.990358	Mmp14
ENSMUSG00000000959	1271.46	0.0256386	0.0556866	0.46041	0.645222	0.990358	Oxa1l
ENSMUSG00000000976	422.318	-0.0509046	0.0797936	-0.637954	0.523504	0.990358	Heatr6
ENSMUSG00000000982	8.34687	-0.0219728	0.0697944	-0.314822	0.752897	0.990358	Ccl3
ENSMUSG00000000983	2.21634	0.013853	0.0170693	0.811574	0.417036	0.990358	Wfdc18
ENSMUSG00000001014	2.10047	0.028117	0.0436739	0.643794	0.519709	0.990358	Icam4
ENSMUSG00000001016	2435.52	-0.0391721	0.0517718	-0.75663	0.449272	0.990358	Ilf2
ENSMUSG00000001017	2568.58	0.0282567	0.0611972	0.461732	0.644274	0.990358	Chtop
ENSMUSG00000001018	591.721	-0.108193	0.0713878	-1.51557	0.129629	0.990358	Snapin
ENSMUSG00000001020	14.0962	-0.152446	0.10083	-1.51192	0.130555	0.990358	S100a4
ENSMUSG00000001021	12.6726	0.0272447	0.101395	0.2687	0.78816	0.990358	S100a3
ENSMUSG00000001027	1.67593	0.00855797	0.0437582	0.195574	0.844944	0.990358	Scn4a
ENSMUSG00000001029	54.2182	-0.18404	0.112525	-1.63556	0.101933	0.990358	Icam2
ENSMUSG00000001034	1267.66	-0.0406621	0.0787733	-0.516192	0.60572	0.990358	Mapk7
ENSMUSG00000001036	2325.79	-0.0301267	0.0604809	-0.49812	0.6184	0.990358	Epn2
ENSMUSG00000001039	130.42	-0.167986	0.101881	-1.64884	0.0991812	0.990358	B9d1
ENSMUSG00000001052	1067.77	0.0828815	0.0755458	1.0971	0.272596	0.990358	Sec24b
ENSMUSG00000001053	347.424	0.049331	0.0930631	0.530082	0.596055	0.990358	N4bp3
ENSMUSG00000001054	855.251	-0.14899	0.0694622	-2.14491	0.0319604	0.990358	Rmnd5b
ENSMUSG00000001056	704.955	-0.123035	0.0821822	-1.49711	0.134366	0.990358	Nhp2
ENSMUSG00000001082	310.301	-0.0283783	0.0972585	-0.291782	0.770453	0.990358	Mfsd10
ENSMUSG00000001095	0.596825	0.0134105	0.0261362	0.513102	0.60788	0.990358	Slc13a2
ENSMUSG00000001098	1207.82	-0.0385869	0.059897	-0.644221	0.519432	0.990358	Kctd10
ENSMUSG00000001100	2007.04	-0.0459672	0.052471	-0.876051	0.381002	0.990358	Poldip2
ENSMUSG00000001103	35.9506	-0.202015	0.10049	-2.0103	0.0443993	0.990358	Sebox
ENSMUSG00000001105	706.132	-0.0931577	0.0715092	-1.30274	0.192664	0.990358	Ift20
ENSMUSG00000001120	1045.48	0.0545296	0.073897	0.737914	0.460567	0.990358	Pcbp3
ENSMUSG00000001123	141.824	-0.0420385	0.105165	-0.399739	0.689349	0.990358	Lgals9
ENSMUSG00000001127	2827.52	-0.0513706	0.056906	-0.902727	0.366671	0.990358	Araf
ENSMUSG00000001128	32.9562	0.0711155	0.111105	0.640077	0.522123	0.990358	Cfp
ENSMUSG00000001131	7.38152	0.0482232	0.0862431	0.559154	0.576056	0.990358	Timp1
ENSMUSG00000001134	60.6227	-0.0656935	0.109384	-0.600575	0.548123	0.990358	Uxt
ENSMUSG00000001138	633.955	-0.0315343	0.0698986	-0.451143	0.651886	0.990358	Cnnm3
ENSMUSG00000001143	954.101	0.0185815	0.0676925	0.274498	0.783702	0.990358	Lman2l
ENSMUSG00000001150	883.587	0.0528531	0.0713813	0.740434	0.459037	0.990358	Mcm3ap
ENSMUSG00000001151	193.199	0.0350056	0.0997812	0.350823	0.725721	0.990358	Pcnt
ENSMUSG00000001155	2.01816	0.0486484	0.0509602	0.954635	0.339762	0.990358	Ftcd
ENSMUSG00000001156	315.064	-0.0243373	0.0797158	-0.305301	0.760137	0.990358	Mxd1
ENSMUSG00000001157	533.176	-0.0569989	0.0777818	-0.732806	0.463677	0.990358	Gmcl1
ENSMUSG00000001158	527.57	-0.150493	0.0825689	-1.82264	0.0683586	0.990358	Snrnp27
ENSMUSG00000001166	19.62	0.0647663	0.110131	0.588083	0.556476	0.990358	Oas1c
ENSMUSG00000001168	0.702041	-0.022018	0.0297125	-0.741036	0.458672	0.990358	Oas1h
ENSMUSG00000001175	44418.5	-0.0785961	0.0593485	-1.32431	0.185399	0.990358	Calm1
ENSMUSG00000001211	5530.72	0.0335893	0.0470185	0.714385	0.474989	0.990358	Agpat3
ENSMUSG00000001227	2158.05	0.0379975	0.0568828	0.667997	0.504136	0.990358	Sema6b
ENSMUSG00000001229	807.158	0.053324	0.0888463	0.600183	0.548384	0.990358	Dpp9
ENSMUSG00000001240	429.968	-0.0935986	0.0896898	-1.04358	0.296679	0.990358	Ramp2
ENSMUSG00000001247	157.432	0.0796081	0.11184	0.711806	0.476585	0.990358	Lsr
ENSMUSG00000001248	2869.52	0.0332027	0.0709198	0.468172	0.639662	0.990358	Gramd1a
ENSMUSG00000001249	4.9614	0.0447809	0.0649424	0.689548	0.490479	0.990358	Hpn
ENSMUSG00000001260	414.579	0.170418	0.105078	1.62182	0.104841	0.990358	Gabrg1
ENSMUSG00000001270	9086.84	-0.0358443	0.0683053	-0.524767	0.599745	0.990358	Ckb
ENSMUSG00000001280	400.01	0.0875486	0.0819957	1.06772	0.285646	0.990358	Sp1
ENSMUSG00000001281	8.32269	0.0546276	0.0788113	0.693144	0.488219	0.990358	Itgb7
ENSMUSG00000001285	421.179	-0.0293049	0.0708512	-0.413612	0.679158	0.990358	Myg1
ENSMUSG00000001288	129.286	-0.018556	0.0970638	-0.191173	0.84839	0.990358	Rarg
ENSMUSG00000001289	1884.78	-0.139759	0.0707786	-1.9746	0.0483139	0.990358	Pfdn5
ENSMUSG00000001300	887.903	0.0282679	0.112182	0.251983	0.801054	0.990358	Efnb2
ENSMUSG00000001323	2020.58	-0.0670029	0.0608124	-1.1018	0.27055	0.990358	Srr
ENSMUSG00000001333	31.099	0.0448333	0.104174	0.430367	0.666928	0.990358	Sync
ENSMUSG00000001334	918.532	0.0499705	0.0888272	0.562559	0.573735	0.990358	Fndc5
ENSMUSG00000001348	8.01078	0.0169953	0.0711916	0.238725	0.811318	0.990358	Acp5
ENSMUSG00000001349	2.89587	0.103904	0.0603109	1.72281	0.0849232	0.990358	Cnn1
ENSMUSG00000001366	1582.38	-0.0376826	0.0610958	-0.616779	0.537381	0.990358	Fbxo9
ENSMUSG00000001376	1402.48	-0.0620762	0.0731127	-0.849049	0.395854	0.990358	Vps50
ENSMUSG00000001380	2455.64	-0.0421062	0.0441787	-0.953087	0.340546	0.990358	Hars
ENSMUSG00000001383	2765.23	-0.140868	0.0806561	-1.74653	0.0807192	0.990358	Zmat2
ENSMUSG00000001403	128.129	0.0503064	0.102546	0.490575	0.623727	0.990358	Ube2c
ENSMUSG00000001415	1603.79	0.0656159	0.0667046	0.983679	0.325273	0.990358	Smg5
ENSMUSG00000001416	4038.69	-0.0350082	0.0614929	-0.569304	0.56915	0.990358	Cct3
ENSMUSG00000001418	584.707	-0.094638	0.0638466	-1.48227	0.138268	0.990358	Glmp
ENSMUSG00000001419	3057.17	0.062026	0.0591618	1.04841	0.294448	0.990358	Mef2d
ENSMUSG00000001420	14.4467	-0.0809945	0.103409	-0.783242	0.433485	0.990358	Tmem79
ENSMUSG00000001435	248.399	0.131374	0.112522	1.16754	0.242991	0.990358	Col18a1
ENSMUSG00000001436	377.603	0.108204	0.0745046	1.45232	0.146414	0.990358	Slc19a1
ENSMUSG00000001440	4003.92	0.0653299	0.0484109	1.34949	0.177181	0.990358	Kpnb1
ENSMUSG00000001441	3060.73	-0.0264207	0.0761028	-0.347172	0.728462	0.990358	Npepps
ENSMUSG00000001444	2.60229	0.0647882	0.0578496	1.11994	0.262738	0.990358	Tbx21
ENSMUSG00000001445	974.093	-0.0536204	0.0577471	-0.928538	0.353129	0.990358	Mrpl10
ENSMUSG00000001467	2416.49	0.0656173	0.057933	1.13264	0.257365	0.990358	Cyp51
ENSMUSG00000001472	10104.3	0.021297	0.0546407	0.389765	0.69671	0.990358	Tcf25
ENSMUSG00000001482	1516.8	0.0297671	0.062644	0.475179	0.634659	0.990358	Def8
ENSMUSG00000001493	45.3627	0.0937779	0.112436	0.834058	0.404248	0.990358	Meox1
ENSMUSG00000001494	1.09846	0.0240691	0.0375693	0.640659	0.521744	0.990358	Sost
ENSMUSG00000001504	22.4518	0.0612897	0.0417748	1.46715	0.142336	0.990358	Irx2
ENSMUSG00000001506	541.627	0.0878411	0.0903903	0.971797	0.331151	0.990358	Col1a1
ENSMUSG00000001507	382.027	0.124517	0.101735	1.22394	0.220974	0.990358	Itga3
ENSMUSG00000001508	2.00088	-0.0304821	0.0515787	-0.590983	0.554532	0.990358	Sgca
ENSMUSG00000001510	0.503203	-0.0160049	0.0217064	-0.737334	0.460919	0.990358	Dlx3
ENSMUSG00000001517	212.48	0.0572212	0.0996791	0.574054	0.565931	0.990358	Foxm1
ENSMUSG00000001518	310.076	0.0812191	0.0806843	1.00663	0.314114	0.990358	Itfg2
ENSMUSG00000001520	57.2746	0.122142	0.10994	1.11099	0.266574	0.990358	Nrip2
ENSMUSG00000001521	340.792	-0.123757	0.097164	-1.27369	0.202774	0.990358	Tulp3
ENSMUSG00000001524	228.848	-0.130637	0.0865714	-1.50901	0.131296	0.990358	Gtf2h4
ENSMUSG00000001525	46209.1	0.0223659	0.0714881	0.312861	0.754386	0.990358	Tubb5
ENSMUSG00000001542	121.593	-0.0483602	0.0971466	-0.497806	0.618621	0.990358	Ell2
ENSMUSG00000001552	1125.18	0.142532	0.0981786	1.45177	0.146566	0.990358	Jup
ENSMUSG00000001558	5.99121	0.0865374	0.0784161	1.10357	0.269781	0.990358	Klhl10
ENSMUSG00000001566	0.0973867	-0.00275806	0.0159428	-0.172997	0.862654	0.990358	Mnx1
ENSMUSG00000001569	452.041	0.0170772	0.0721836	0.236581	0.812982	0.990358	Nom1
ENSMUSG00000001576	3892.25	-0.0618172	0.0599101	-1.03183	0.30215	0.990358	Ergic1
ENSMUSG00000001583	1.39766	0.0569663	0.0465287	1.22433	0.220829	0.990358	Tnk1
ENSMUSG00000001627	841.073	-0.0727739	0.0772377	-0.942207	0.346087	0.990358	Ifrd1
ENSMUSG00000001630	245.992	0.0505331	0.0956773	0.528161	0.597387	0.990358	Stk38l
ENSMUSG00000001642	487.234	-0.0479791	0.0649881	-0.738275	0.460347	0.990358	Akr1b3
ENSMUSG00000001655	0.198799	-0.0056688	0.0159428	-0.355571	0.722162	0.990358	Hoxc13
ENSMUSG00000001663	73.5621	0.0771539	0.111361	0.692824	0.48842	0.990358	Gstt1
ENSMUSG00000001665	6.05272	0.106809	0.0789962	1.35207	0.176352	0.990358	Gstt3
ENSMUSG00000001666	170.887	-0.0821557	0.10593	-0.775569	0.438003	0.990358	Ddt
ENSMUSG00000001672	4.67374	0.0400288	0.0617185	0.648571	0.516616	0.990358	Marveld3
ENSMUSG00000001674	181.589	0.0267982	0.0892128	0.300385	0.763884	0.990358	Ddx18
ENSMUSG00000001687	1609.88	-0.027474	0.0693598	-0.396108	0.692025	0.990358	Ubl3
ENSMUSG00000001700	304.61	0.0502807	0.104841	0.479592	0.631518	0.990358	Gramd3
ENSMUSG00000001707	684.483	-0.0528891	0.071538	-0.739315	0.459716	0.990358	Eef1e1
ENSMUSG00000001729	5124.14	-0.0392036	0.0551153	-0.711302	0.476897	0.990358	Akt1
ENSMUSG00000001741	445.748	-0.108712	0.102763	-1.05789	0.290105	0.990358	Il16
ENSMUSG00000001751	140.41	0.0995038	0.105976	0.938926	0.347769	0.990358	Naglu
ENSMUSG00000001755	852.362	-0.121336	0.0822218	-1.47571	0.140021	0.990358	Coasy
ENSMUSG00000001761	366.229	0.0877976	0.098458	0.891726	0.37254	0.990358	Smo
ENSMUSG00000001763	238.569	0.0785839	0.103298	0.76075	0.446806	0.990358	Tspan33
ENSMUSG00000001767	287.852	0.113569	0.0807455	1.4065	0.159576	0.990358	Crnkl1
ENSMUSG00000001768	329.499	0.103695	0.10858	0.955006	0.339575	0.990358	Rin2
ENSMUSG00000001774	526.725	-0.139021	0.0966647	-1.43818	0.150383	0.990358	Chordc1
ENSMUSG00000001786	353.251	-0.117039	0.0756583	-1.54695	0.121876	0.990358	Fbxo7
ENSMUSG00000001802	2273.05	0.0486628	0.0590968	0.823442	0.410257	0.990358	Lrp3
ENSMUSG00000001804	0.394453	-0.0100149	0.0211493	-0.473532	0.635833	0.990358	Dsg4
ENSMUSG00000001829	682.337	0.114814	0.0686469	1.67253	0.0944198	0.990358	Clpb
ENSMUSG00000001833	3988.89	-0.0450273	0.0725431	-0.620697	0.534799	0.990358	2007-09-01
ENSMUSG00000001844	460.736	-0.0468281	0.0815044	-0.574547	0.565597	0.990358	Zdhhc4
ENSMUSG00000001847	5341.48	-0.083741	0.0477299	-1.75448	0.0793491	0.990358	Rac1
ENSMUSG00000001855	614.393	0.107373	0.0721124	1.48897	0.136496	0.990358	Nup214
ENSMUSG00000001864	246.094	0.0468071	0.0971274	0.481915	0.629866	0.990358	Aif1l
ENSMUSG00000001865	2.34817	-0.0189833	0.045258	-0.419447	0.67489	0.990358	Cpa3
ENSMUSG00000001870	86.6326	0.0350529	0.112457	0.3117	0.755269	0.990358	Ltbp1
ENSMUSG00000001891	1503.59	-0.134055	0.0620231	-2.16138	0.030666	0.990358	Ugp2
ENSMUSG00000001901	47.8623	0.220204	0.109413	2.01259	0.0441573	0.990358	Kcnh6
ENSMUSG00000001909	949.757	-0.0517203	0.0705634	-0.732962	0.463581	0.990358	Trmt1
ENSMUSG00000001910	1840.49	0.0129414	0.0440845	0.29356	0.769094	0.990358	Nacc1
ENSMUSG00000001911	13947	-0.124861	0.104827	-1.19111	0.233609	0.990358	Nfix
ENSMUSG00000001918	56.4278	0.163001	0.110152	1.47978	0.138931	0.990358	Slc1a5
ENSMUSG00000001930	192.887	0.111631	0.106008	1.05304	0.292323	0.990358	Vwf
ENSMUSG00000001942	360.39	0.10202	0.0900409	1.13304	0.257197	0.990358	Siae
ENSMUSG00000001943	4.09493	0.0346986	0.0636418	0.545217	0.585604	0.990358	Vsig2
ENSMUSG00000001946	313.201	-0.152934	0.0871168	-1.75551	0.0791729	0.990358	Esam
ENSMUSG00000001948	49.1477	-0.0220534	0.111819	-0.197224	0.843653	0.990358	Spa17
ENSMUSG00000001962	580.057	-0.0283539	0.0813875	-0.348381	0.727554	0.990358	Fam50a
ENSMUSG00000001964	941.013	-0.115146	0.0689341	-1.67037	0.0948461	0.990358	Emd
ENSMUSG00000001983	195.736	-0.0511145	0.0889841	-0.574423	0.565682	0.990358	Taco1
ENSMUSG00000001985	1900.55	0.193905	0.110474	1.75521	0.0792226	0.990358	Grik3
ENSMUSG00000001995	852.935	0.186492	0.10279	1.81429	0.0696326	0.990358	Sipa1l2
ENSMUSG00000001998	185.705	0.0986457	0.0927855	1.06316	0.28771	0.990358	Ap4e1
ENSMUSG00000001999	208.65	-0.0638312	0.0859922	-0.742291	0.457911	0.990358	Blvra
ENSMUSG00000002006	3776.62	0.0931647	0.0807313	1.15401	0.248496	0.990358	Pdzd4
ENSMUSG00000002007	12.4866	0.0622112	0.0892099	0.697358	0.485579	0.990358	Srpk3
ENSMUSG00000002010	1585.07	-0.120344	0.0551493	-2.18215	0.0290986	0.990358	Idh3g
ENSMUSG00000002012	1698.06	-0.13588	0.0663642	-2.04749	0.0406103	0.990358	Pnck
ENSMUSG00000002014	807.319	-0.152302	0.0752887	-2.0229	0.0430833	0.990358	Ssr4
ENSMUSG00000002015	854.6	-0.029088	0.0590646	-0.492478	0.622381	0.990358	Bcap31
ENSMUSG00000002017	914.489	-0.0887097	0.0640018	-1.38605	0.165732	0.990358	Fam98a
ENSMUSG00000002020	43.2698	-0.0943413	0.0982836	-0.959888	0.337112	0.990358	Ltbp2
ENSMUSG00000002028	798.016	0.162322	0.0904925	1.79376	0.0728519	0.990358	Kmt2a
ENSMUSG00000002031	808.745	-0.0355579	0.0613769	-0.579336	0.562362	0.990358	Ift46
ENSMUSG00000002032	409.479	-0.0240358	0.104966	-0.228987	0.818879	0.990358	Tmem25
ENSMUSG00000002033	0.0990544	0.00306343	0.0159428	0.192151	0.847624	0.990358	Cd3g
ENSMUSG00000002043	125.899	0.0204336	0.0983192	0.207829	0.835362	0.990358	Trappc6a
ENSMUSG00000002052	2165.77	0.0726814	0.0788562	0.921696	0.356687	0.990358	Supt6
ENSMUSG00000002055	123.01	-0.132641	0.111705	-1.18742	0.235061	0.990358	Spag5
ENSMUSG00000002057	0.0950515	-0.00275806	0.0159428	-0.172997	0.862654	0.990358	Foxn1
ENSMUSG00000002058	772.347	0.0239154	0.089122	0.268344	0.788434	0.990358	Unc119
ENSMUSG00000002059	314.362	0.0346421	0.0878102	0.394511	0.693204	0.990358	Rab34
ENSMUSG00000002064	962.151	-0.0881589	0.0621605	-1.41825	0.156119	0.990358	Sdf2
ENSMUSG00000002068	197.52	-0.0880748	0.100185	-0.879122	0.379335	0.990358	Ccne1
ENSMUSG00000002076	7.38569	0.0503758	0.0873047	0.577012	0.563932	0.990358	Hsf2bp
ENSMUSG00000002083	333.699	-0.0387759	0.0883573	-0.438853	0.660768	0.990358	Bbc3
ENSMUSG00000002100	8.18343	-0.115423	0.0806148	-1.43179	0.152205	0.990358	Mybpc3
ENSMUSG00000002102	2784.25	-0.0869921	0.050764	-1.71366	0.0865916	0.990358	Psmc3
ENSMUSG00000002103	1562.36	0.0510701	0.0506749	1.0078	0.313551	0.990358	Acp2
ENSMUSG00000002104	7.45537	0.0920116	0.0658853	1.39654	0.162551	0.990358	Rapsn
ENSMUSG00000002108	26.3864	-0.0516362	0.106686	-0.484001	0.628385	0.990358	Nr1h3
ENSMUSG00000002109	114.453	-0.106398	0.106329	-1.00065	0.316996	0.990358	Ddb2
ENSMUSG00000002111	59.2488	-0.17745	0.10843	-1.63655	0.101725	0.990358	Spi1
ENSMUSG00000002129	1535.82	0.084971	0.0523806	1.62218	0.104764	0.990358	Sf3a1
ENSMUSG00000002147	105.22	0.161662	0.0995834	1.62339	0.104507	0.990358	Stat6
ENSMUSG00000002204	1.57786	-0.0283019	0.0441229	-0.641433	0.521241	0.990358	Napsa
ENSMUSG00000002205	474.445	-0.132225	0.0848516	-1.55831	0.119159	0.990358	Vrk3
ENSMUSG00000002210	494.614	-0.0485642	0.0770305	-0.630454	0.528398	0.990358	Smg9
ENSMUSG00000002221	890.436	0.017018	0.0637265	0.267048	0.789432	0.990358	Paxip1
ENSMUSG00000002222	1935.39	-0.0615455	0.0570975	-1.0779	0.281077	0.990358	Rmnd5a
ENSMUSG00000002227	96.0877	0.0556609	0.106114	0.524538	0.599904	0.990358	Mov10
ENSMUSG00000002228	51.9517	0.11691	0.0590757	1.97898	0.0478181	0.990358	Ppm1j
ENSMUSG00000002233	399.307	0.0288502	0.103815	0.277899	0.78109	0.990358	Rhoc
ENSMUSG00000002249	73.4797	0.0376291	0.108039	0.348292	0.727621	0.990358	Tead3
ENSMUSG00000002250	405.714	-0.0414371	0.0981623	-0.422128	0.672931	0.990358	Ppard
ENSMUSG00000002257	112.677	0.0568412	0.0995611	0.570918	0.568055	0.990358	Def6
ENSMUSG00000002265	1778.19	0.183732	0.102132	1.79898	0.0720224	0.990358	Peg3
ENSMUSG00000002266	507.246	0.15939	0.097417	1.63617	0.101805	0.990358	Zim1
ENSMUSG00000002274	522.737	0.200799	0.0987392	2.03363	0.0419889	0.990358	Metrn
ENSMUSG00000002289	181.829	-0.0260108	0.108059	-0.240709	0.809781	0.990358	Angptl4
ENSMUSG00000002297	120.127	-0.0850868	0.105275	-0.808234	0.418956	0.990358	Dbf4
ENSMUSG00000002307	551.541	-0.023371	0.0724625	-0.322526	0.747054	0.990358	Daxx
ENSMUSG00000002308	203.558	-0.121838	0.0850559	-1.43245	0.152015	0.990358	Cd320
ENSMUSG00000002319	2158.67	0.0825837	0.0714922	1.15514	0.248032	0.990358	Ipo4
ENSMUSG00000002324	72.4263	0.182977	0.105551	1.73354	0.0829994	0.990358	Rec8
ENSMUSG00000002325	132.582	-0.105229	0.0949225	-1.10857	0.267614	0.990358	Irf9
ENSMUSG00000002326	470.126	-0.0787338	0.0666184	-1.18186	0.23726	0.990358	Gmpr2
ENSMUSG00000002329	976.249	-0.0973616	0.0608129	-1.601	0.109377	0.990358	Mdp1
ENSMUSG00000002332	1351.13	-0.155726	0.0834458	-1.86619	0.0620151	0.990358	Dhrs1
ENSMUSG00000002341	17581.3	0.12998	0.0698334	1.86129	0.0627029	0.990358	Ncan
ENSMUSG00000002342	509.977	-0.0441311	0.0729443	-0.604998	0.545181	0.990358	Tmem161a
ENSMUSG00000002345	431.038	-0.107608	0.0822328	-1.30858	0.190676	0.990358	Borcs8
ENSMUSG00000002346	236.041	-0.190488	0.0888111	-2.14487	0.0319636	0.990358	Slc25a42
ENSMUSG00000002365	143.914	0.0466517	0.100572	0.463865	0.642745	0.990358	Snx9
ENSMUSG00000002379	1345.68	-0.112473	0.0787844	-1.4276	0.153406	0.990358	Ndufa11
ENSMUSG00000002384	10.046	0.0688282	0.0822697	0.836617	0.402808	0.990358	Bmp8b
ENSMUSG00000002393	402.393	0.0828648	0.0728677	1.13719	0.255457	0.990358	Nr2f6
ENSMUSG00000002395	864.725	-0.0712915	0.063512	-1.12249	0.261654	0.990358	Use1
ENSMUSG00000002409	234.316	0.0264049	0.09412	0.280545	0.77906	0.990358	Dyrk1b
ENSMUSG00000002413	996.663	0.137287	0.0783512	1.7522	0.0797403	0.990358	Braf
ENSMUSG00000002416	729.694	-0.0924948	0.0660996	-1.39932	0.161716	0.990358	Ndufb2
ENSMUSG00000002428	190.329	0.0216679	0.101259	0.213984	0.830559	0.990358	Hltf
ENSMUSG00000002455	1007.11	0.0624605	0.0529234	1.1802	0.237919	0.990358	Prpf6
ENSMUSG00000002458	659.981	-0.0569892	0.0715609	-0.796373	0.425815	0.990358	Rgs19
ENSMUSG00000002459	555.084	0.0469627	0.0805293	0.583175	0.559776	0.990358	Rgs20
ENSMUSG00000002477	750.78	-0.156668	0.0756454	-2.07108	0.0383515	0.990358	Snrpd1
ENSMUSG00000002486	188.952	0.0380981	0.0871762	0.437024	0.662094	0.990358	Tchp
ENSMUSG00000002489	1057.13	0.147725	0.0748762	1.97292	0.0485049	0.990358	Tiam1
ENSMUSG00000002496	2209.74	0.0751252	0.0682914	1.10007	0.271303	0.990358	Tsc2
ENSMUSG00000002500	3.90967	-0.0352947	0.0683411	-0.516449	0.605541	0.990358	Rpl3l
ENSMUSG00000002504	623.81	-0.0724302	0.0824261	-0.878728	0.379549	0.990358	Slc9a3r2
ENSMUSG00000002524	2797.9	-0.0161579	0.046086	-0.350602	0.725887	0.990358	Puf60
ENSMUSG00000002546	1612.25	0.0567525	0.0570343	0.995059	0.319708	0.990358	Golga2
ENSMUSG00000002550	622.471	-0.0502261	0.0724942	-0.692828	0.488417	0.990358	Uck1
ENSMUSG00000002565	3.89931	0.124411	0.0698214	1.78185	0.0747734	0.990358	Scin
ENSMUSG00000002578	390.819	0.16477	0.100933	1.63247	0.102581	0.990358	Ikzf4
ENSMUSG00000002588	0.514688	0.0206952	0.0190109	1.08859	0.276333	0.990358	Pon1
ENSMUSG00000002602	657.401	0.026969	0.0820381	0.328738	0.742354	0.990358	Axl
ENSMUSG00000002603	95.8339	0.0533651	0.110145	0.484501	0.62803	0.990358	Tgfb1
ENSMUSG00000002608	841.131	0.0590206	0.0595333	0.991387	0.321497	0.990358	Ccdc97
ENSMUSG00000002617	295.926	0.0398075	0.0924281	0.430686	0.666697	0.990358	Zfp40
ENSMUSG00000002625	681.5	-0.0634148	0.0862307	-0.735409	0.462091	0.990358	Akap8l
ENSMUSG00000002633	14.3718	0.15692	0.0987105	1.5897	0.111903	0.990358	Shh
ENSMUSG00000002635	307.768	-0.0791822	0.0877717	-0.902138	0.366984	0.990358	Pdcd2l
ENSMUSG00000002658	911.45	-0.0904848	0.0863637	-1.04772	0.294769	0.990358	Gtf2f1
ENSMUSG00000002660	693.091	-0.0446044	0.079577	-0.560518	0.575126	0.990358	Clpp
ENSMUSG00000002668	10.3845	0.0155013	0.0841667	0.184174	0.853877	0.990358	Dennd1c
ENSMUSG00000002679	210.145	-0.176272	0.0858884	-2.05233	0.0401372	0.990358	Med6
ENSMUSG00000002688	306.357	-0.0833564	0.107333	-0.776616	0.437385	0.990358	Prkd1
ENSMUSG00000002699	121.207	-0.0647246	0.109958	-0.588629	0.55611	0.990358	Lcp2
ENSMUSG00000002718	1751.9	0.0447976	0.0607434	0.737488	0.460825	0.990358	Cse1l
ENSMUSG00000002728	452.9	-0.048256	0.0753448	-0.640469	0.521868	0.990358	Naa20
ENSMUSG00000002733	348.003	-0.0840477	0.0918759	-0.914796	0.360299	0.990358	Plekha3
ENSMUSG00000002741	3807.55	-0.0405662	0.0749118	-0.541519	0.58815	0.990358	Ykt6
ENSMUSG00000002748	881.873	0.0308289	0.0805316	0.382818	0.701855	0.990358	Baz1b
ENSMUSG00000002763	683.732	0.0543149	0.0684661	0.793311	0.427596	0.990358	Pex6
ENSMUSG00000002767	430.415	-0.082035	0.0870678	-0.942196	0.346092	0.990358	Mrpl2
ENSMUSG00000002768	1471.77	-0.0360058	0.0846592	-0.425303	0.670616	0.990358	Mea1
ENSMUSG00000002769	6.41336	0.114203	0.0811819	1.40675	0.159501	0.990358	Gnmt
ENSMUSG00000002778	1693.85	-0.0459181	0.0563475	-0.814909	0.415124	0.990358	Kdelr1
ENSMUSG00000002781	351.36	-0.116896	0.0772464	-1.51329	0.130207	0.990358	Tmem143
ENSMUSG00000002797	284.213	-0.139066	0.0800978	-1.7362	0.082529	0.990358	Ggct
ENSMUSG00000002799	510.678	0.138994	0.085026	1.63473	0.102106	0.990358	Jag2
ENSMUSG00000002803	844.529	0.0196696	0.0737003	0.266887	0.789556	0.990358	Btbd6
ENSMUSG00000002804	131.566	-0.0851623	0.0942509	-0.90357	0.366224	0.990358	Nudt14
ENSMUSG00000002808	676.049	-0.065984	0.0698338	-0.944871	0.344725	0.990358	Epdr1
ENSMUSG00000002812	1019.61	0.115757	0.0793071	1.45961	0.144398	0.990358	Flii
ENSMUSG00000002814	107.453	0.0277458	0.112299	0.24707	0.804854	0.990358	Top3a
ENSMUSG00000002820	295.939	-0.0501913	0.089376	-0.561575	0.574406	0.990358	Atg4d
ENSMUSG00000002825	230.033	-0.140123	0.0924851	-1.51508	0.129751	0.990358	Qtrt1
ENSMUSG00000002835	229.657	-0.0635774	0.0857251	-0.741644	0.458303	0.990358	Chaf1a
ENSMUSG00000002844	2043.63	-0.0297559	0.0488204	-0.609498	0.542194	0.990358	Adprh
ENSMUSG00000002845	96.2192	-0.124089	0.103672	-1.19694	0.231329	0.990358	Tmem39a
ENSMUSG00000002847	6.68099	0.108916	0.0823138	1.32318	0.185777	0.990358	Pla1a
ENSMUSG00000002870	303.376	-0.0312104	0.105336	-0.296293	0.767006	0.990358	Mcm2
ENSMUSG00000002871	259.756	-0.12765	0.0936526	-1.36302	0.172876	0.990358	Tpra1
ENSMUSG00000002881	661.443	-0.039206	0.0841194	-0.466075	0.641161	0.990358	Nab1
ENSMUSG00000002897	107.039	-0.0219207	0.107969	-0.203028	0.839113	0.990358	Il17ra
ENSMUSG00000002900	828.776	-0.0221579	0.0985869	-0.224755	0.82217	0.990358	Lamb1
ENSMUSG00000002908	579.75	0.0406326	0.0984249	0.412829	0.679732	0.990358	Kcnn1
ENSMUSG00000002910	142.721	-0.0462314	0.101206	-0.456803	0.647812	0.990358	Arrdc2
ENSMUSG00000002930	17.4735	0.063714	0.0921591	0.691348	0.489347	0.990358	Ppp1r17
ENSMUSG00000002944	23.0221	0.134144	0.107828	1.24405	0.213482	0.990358	Cd36
ENSMUSG00000002948	507.023	0.0147675	0.068788	0.214682	0.830015	0.990358	Map2k7
ENSMUSG00000002949	638.17	-0.0305088	0.0730327	-0.417742	0.676136	0.990358	Timm44
ENSMUSG00000002957	6596.42	0.0115004	0.0537556	0.213939	0.830594	0.990358	Ap2a2
ENSMUSG00000002963	368.93	-0.0312097	0.0803106	-0.388613	0.697563	0.990358	Pnkp
ENSMUSG00000002981	2875.89	0.094424	0.0592008	1.59498	0.110717	0.990358	Clptm1
ENSMUSG00000002983	128.983	-0.136795	0.0979874	-1.39605	0.162699	0.990358	Relb
ENSMUSG00000002996	402.41	-0.0522603	0.096988	-0.538832	0.590003	0.990358	Hbp1
ENSMUSG00000002997	2064.45	0.0713777	0.107712	0.662673	0.50754	0.990358	Prkar2b
ENSMUSG00000003031	1025.07	-0.0570024	0.0686206	-0.83069	0.406149	0.990358	Cdkn1b
ENSMUSG00000003032	53.4224	0.0999536	0.112501	0.888471	0.374287	0.990358	Klf4
ENSMUSG00000003033	2433.63	0.0570192	0.06486	0.879113	0.37934	0.990358	Ap1m1
ENSMUSG00000003037	980.362	-0.123924	0.067891	-1.82533	0.0679511	0.990358	Rab8a
ENSMUSG00000003038	1141.19	-0.0655158	0.0938193	-0.698319	0.484977	0.990358	Hmgn2
ENSMUSG00000003039	1723.17	0.051569	0.0685452	0.752336	0.451849	0.990358	Fam32a
ENSMUSG00000003051	1.49524	0.0485667	0.0371471	1.30742	0.191071	0.990358	Elf3
ENSMUSG00000003062	975.203	-0.0163576	0.067809	-0.241231	0.809376	0.990358	Stard3nl
ENSMUSG00000003070	378.734	-0.0896363	0.0905639	-0.989758	0.322293	0.990358	Efna2
ENSMUSG00000003072	3596.41	-0.04215	0.0629174	-0.669925	0.502905	0.990358	Atp5d
ENSMUSG00000003099	2126.18	-0.0536934	0.0511674	-1.04937	0.294009	0.990358	Ppp5c
ENSMUSG00000003123	122.352	0.0620136	0.0937729	0.661317	0.508409	0.990358	Lipe
ENSMUSG00000003131	4783.5	-0.0118039	0.0656993	-0.179666	0.857415	0.990358	Pafah1b2
ENSMUSG00000003134	310.158	0.0903483	0.090458	0.998787	0.317898	0.990358	Tbc1d8
ENSMUSG00000003135	546.044	-0.0568762	0.0620173	-0.917102	0.359089	0.990358	Cnot11
ENSMUSG00000003153	2291.1	0.0440917	0.0849745	0.518882	0.603843	0.990358	Slc2a3
ENSMUSG00000003154	783.136	-0.0633806	0.0898096	-0.705722	0.480361	0.990358	Foxj2
ENSMUSG00000003161	878.617	-0.120266	0.0543302	-2.2136	0.0268561	0.990358	Sri
ENSMUSG00000003166	2253.57	0.0744813	0.0574499	1.29646	0.194818	0.990358	Dgcr2
ENSMUSG00000003184	259.323	-0.0490063	0.100323	-0.488487	0.625205	0.990358	Irf3
ENSMUSG00000003190	45.0595	-0.10341	0.111838	-0.924644	0.355151	0.990358	Bcl2l12
ENSMUSG00000003198	85.2704	-0.080035	0.101048	-0.792051	0.428331	0.990358	Zfp959
ENSMUSG00000003199	1516.97	-0.0132944	0.0557727	-0.238368	0.811596	0.990358	Mpnd
ENSMUSG00000003200	1098.27	-0.141489	0.0698255	-2.02632	0.0427318	0.990358	Sh3gl1
ENSMUSG00000003206	60.7974	-0.179703	0.110143	-1.63155	0.102774	0.990358	Ebi3
ENSMUSG00000003208	144.561	-0.101812	0.102236	-0.995857	0.31932	0.990358	Yju2
ENSMUSG00000003226	761.226	0.157168	0.08722	1.80197	0.0715504	0.990358	Ranbp2
ENSMUSG00000003227	8.82699	0.138586	0.0902218	1.53606	0.124525	0.990358	Edar
ENSMUSG00000003228	193.598	0.101192	0.0885614	1.14262	0.253194	0.990358	Grk5
ENSMUSG00000003233	1100.44	0.102228	0.0817178	1.25099	0.210937	0.990358	Dvl3
ENSMUSG00000003235	1519.21	0.0366216	0.0574123	0.637869	0.523559	0.990358	Eif2b5
ENSMUSG00000003269	1771.05	-0.0559023	0.0754539	-0.74088	0.458766	0.990358	Cyth2
ENSMUSG00000003271	200.337	-0.208637	0.0997443	-2.09172	0.0364635	0.990358	Sult2b1
ENSMUSG00000003273	1263.07	-0.0220966	0.0936405	-0.235973	0.813454	0.990358	Car11
ENSMUSG00000003279	4039.23	-0.0461357	0.0634056	-0.727628	0.466841	0.990358	Dlgap1
ENSMUSG00000003282	8.11001	0.0584647	0.0827613	0.706425	0.479924	0.990358	Plag1
ENSMUSG00000003283	58.8871	0.169503	0.100704	1.68318	0.0923411	0.990358	Hck
ENSMUSG00000003299	495.998	-0.0684981	0.0758003	-0.903665	0.366173	0.990358	Mrpl4
ENSMUSG00000003308	1212.72	0.0240614	0.0522824	0.460221	0.645358	0.990358	Keap1
ENSMUSG00000003309	18.7991	0.135449	0.0908964	1.49015	0.136185	0.990358	Ap1m2
ENSMUSG00000003316	2781.42	0.0267287	0.0850779	0.314167	0.753394	0.990358	Glg1
ENSMUSG00000003341	13.9452	0.0965136	0.0692313	1.39407	0.163295	0.990358	Atp8b3
ENSMUSG00000003344	1710.44	0.0510611	0.0611317	0.835264	0.403569	0.990358	Btbd2
ENSMUSG00000003345	2055.52	-0.0521446	0.06216	-0.838876	0.401539	0.990358	Csnk1g2
ENSMUSG00000003348	680.116	0.0859083	0.0776404	1.10649	0.268514	0.990358	Mob3a
ENSMUSG00000003360	1127.37	-0.0110939	0.0582207	-0.190549	0.848879	0.990358	Ddx23
ENSMUSG00000003363	5956.62	-0.0203829	0.0755502	-0.269793	0.78732	0.990358	Pld3
ENSMUSG00000003378	3975.24	0.072481	0.0712965	1.01661	0.309337	0.990358	Grik5
ENSMUSG00000003379	0.888085	-0.0202201	0.032563	-0.620954	0.53463	0.990358	Cd79a
ENSMUSG00000003380	1673.85	0.0932857	0.0618036	1.50939	0.131199	0.990358	Rabac1
ENSMUSG00000003410	8575.95	0.053598	0.0702167	0.763323	0.445271	0.990358	Elavl3
ENSMUSG00000003411	1984.16	-0.191261	0.107864	-1.77317	0.0762001	0.990358	Rab3b
ENSMUSG00000003418	48.3918	0.0917562	0.11098	0.826783	0.40836	0.990358	St8sia6
ENSMUSG00000003420	177.587	-0.0855286	0.110113	-0.776737	0.437314	0.990358	Fcgrt
ENSMUSG00000003421	794.68	-0.0653423	0.0695478	-0.939531	0.347458	0.990358	Nosip
ENSMUSG00000003423	770.358	0.0225397	0.0695748	0.323963	0.745966	0.990358	Pih1d1
ENSMUSG00000003435	2580.48	0.0148777	0.064067	0.232221	0.816366	0.990358	Supt5
ENSMUSG00000003436	106.484	-0.0207581	0.105392	-0.196961	0.843858	0.990358	Dll3
ENSMUSG00000003437	1120.37	0.0179143	0.0645139	0.277682	0.781257	0.990358	Paf1
ENSMUSG00000003444	221.011	-0.0652796	0.0839377	-0.777715	0.436737	0.990358	Med29
ENSMUSG00000003452	468.741	0.126428	0.086995	1.45328	0.146147	0.990358	Bicd1
ENSMUSG00000003464	2353.04	0.0295488	0.0436689	0.676655	0.498625	0.990358	Pex19
ENSMUSG00000003469	3106.26	-0.180685	0.0982456	-1.83912	0.0658982	0.990358	Phyhip
ENSMUSG00000003476	19.9558	0.0958424	0.0937986	1.02179	0.306881	0.990358	Crhr2
ENSMUSG00000003484	0.889011	-0.00626457	0.0339804	-0.184358	0.853733	0.990358	Cyp4f18
ENSMUSG00000003500	2140.59	-0.0380133	0.0674687	-0.56342	0.573149	0.990358	Impdh1
ENSMUSG00000003526	46.6662	-0.0420732	0.110999	-0.379042	0.704657	0.990358	Prodh
ENSMUSG00000003527	571.857	0.0443004	0.0745349	0.594359	0.552272	0.990358	Ess2
ENSMUSG00000003528	1669.71	-0.024184	0.0715115	-0.338184	0.735225	0.990358	Slc25a1
ENSMUSG00000003531	803.227	-0.0642102	0.0824046	-0.779207	0.435858	0.990358	Dgcr6
ENSMUSG00000003534	1471.86	0.022832	0.0935877	0.243963	0.807259	0.990358	Ddr1
ENSMUSG00000003541	47.3827	-0.0696896	0.112406	-0.619981	0.53527	0.990358	Ier3
ENSMUSG00000003545	26.5864	-0.12525	0.105436	-1.18793	0.234862	0.990358	Fosb
ENSMUSG00000003546	274.88	-0.0453507	0.0945206	-0.479798	0.631371	0.990358	Klc4
ENSMUSG00000003549	381.812	-0.12822	0.0760915	-1.68508	0.0919733	0.990358	Ercc1
ENSMUSG00000003555	1.19698	0.0195554	0.0426766	0.458223	0.646792	0.990358	Cyp17a1
ENSMUSG00000003559	110.115	0.0857831	0.111939	0.766335	0.443477	0.990358	As3mt
ENSMUSG00000003573	558.549	-0.181219	0.107707	-1.68251	0.0924697	0.990358	Homer3
ENSMUSG00000003575	2824.03	0.124037	0.0608199	2.03942	0.0414082	0.990358	Crtc1
ENSMUSG00000003581	484.772	-0.0792593	0.075194	-1.05407	0.291853	0.990358	Rnf215
ENSMUSG00000003585	356.727	-0.130267	0.0984554	-1.32311	0.185799	0.990358	Sec14l2
ENSMUSG00000003604	116.161	0.0765835	0.100919	0.758858	0.447938	0.990358	Aven
ENSMUSG00000003617	89.4617	-0.0580682	0.110129	-0.527276	0.598002	0.990358	Cp
ENSMUSG00000003644	380.328	0.0849552	0.0929292	0.914193	0.360616	0.990358	Rps6ka1
ENSMUSG00000003657	2222.38	0.0850117	0.101732	0.835643	0.403356	0.990358	Calb2
ENSMUSG00000003660	1781.34	0.103226	0.0974373	1.05941	0.289415	0.990358	Snrnp200
ENSMUSG00000003662	690.587	-0.0231336	0.082006	-0.282096	0.77787	0.990358	Ciao1
ENSMUSG00000003665	6.6468	0.112591	0.080592	1.39705	0.162398	0.990358	Has1
ENSMUSG00000003680	297.275	0.0365041	0.071644	0.509521	0.610387	0.990358	Taf6l
ENSMUSG00000003731	2123.01	0.0142455	0.0582279	0.244651	0.806727	0.990358	Kpna6
ENSMUSG00000003746	439.865	-0.0322938	0.103323	-0.312553	0.75462	0.990358	Man1a
ENSMUSG00000003752	189.939	-0.0366561	0.082696	-0.443264	0.657575	0.990358	Itpkc
ENSMUSG00000003762	236.395	0.0410631	0.0885304	0.463831	0.642769	0.990358	Coq8b
ENSMUSG00000003778	854.288	0.0454739	0.0545856	0.833075	0.404803	0.990358	Brd8
ENSMUSG00000003779	108.371	0.0867469	0.108304	0.800956	0.423157	0.990358	Kif20a
ENSMUSG00000003808	1056.6	-0.119786	0.0642258	-1.86508	0.0621696	0.990358	Farsa
ENSMUSG00000003809	392.456	-0.0288833	0.0869058	-0.332352	0.739624	0.990358	Gcdh
ENSMUSG00000003810	2802.48	0.0894444	0.0696014	1.2851	0.198759	0.990358	Mast2
ENSMUSG00000003812	63.9712	0.0309671	0.111635	0.277396	0.781476	0.990358	Dnase2a
ENSMUSG00000003813	832.949	-0.09858	0.0671558	-1.46793	0.142123	0.990358	Rad23a
ENSMUSG00000003814	7932.16	-0.0201673	0.0810862	-0.248714	0.803582	0.990358	Calr
ENSMUSG00000003847	347.542	0.0424507	0.085036	0.499209	0.617632	0.990358	Nfat5
ENSMUSG00000003848	504.726	-0.133675	0.0793238	-1.68518	0.0919545	0.990358	Nob1
ENSMUSG00000003849	48.7974	0.249453	0.110689	2.25365	0.0242183	0.990358	Nqo1
ENSMUSG00000003863	2286.14	0.0478662	0.0606362	0.789399	0.429879	0.990358	Ppfia3
ENSMUSG00000003865	439.101	-0.0467766	0.0777176	-0.60188	0.547254	0.990358	Gys1
ENSMUSG00000003873	1318.74	-0.123876	0.084409	-1.46757	0.142221	0.990358	Bax
ENSMUSG00000003882	0.486105	-0.00351972	0.0184138	-0.191146	0.848411	0.990358	Il7r
ENSMUSG00000003923	692.187	-0.0176549	0.0749935	-0.235419	0.813883	0.990358	Tfam
ENSMUSG00000003929	547.635	0.132197	0.0813051	1.62594	0.103963	0.990358	Zfp81
ENSMUSG00000003948	5697.82	-0.147129	0.0677451	-2.17181	0.0298704	0.990358	Mmd
ENSMUSG00000003949	491.702	0.0638273	0.107232	0.595225	0.551693	0.990358	Hlf
ENSMUSG00000003955	519.431	-0.159035	0.0839888	-1.89353	0.0582872	0.990358	Fam162a
ENSMUSG00000003970	5502.26	-0.0169874	0.062138	-0.273381	0.78456	0.990358	Rpl8
ENSMUSG00000003974	978.88	0.0925183	0.089871	1.02946	0.303265	0.990358	Grm3
ENSMUSG00000004018	139.118	-0.0684586	0.102605	-0.667206	0.504641	0.990358	Fancl
ENSMUSG00000004032	1634.25	-0.102991	0.0539808	-1.90792	0.0564016	0.990358	Gstm5
ENSMUSG00000004038	0.406689	0.0106305	0.0212248	0.500855	0.616473	0.990358	Gstm3
ENSMUSG00000004040	1103.91	0.0258658	0.0909613	0.284361	0.776134	0.990358	Stat3
ENSMUSG00000004043	24.2419	0.110177	0.111416	0.988882	0.322721	0.990358	Stat5a
ENSMUSG00000004044	253.328	0.116396	0.101776	1.14365	0.25277	0.990358	Cavin1
ENSMUSG00000004054	280.631	0.108475	0.0972305	1.11565	0.264571	0.990358	Map3k11
ENSMUSG00000004056	1070.86	-0.0808179	0.0793236	-1.01884	0.30828	0.990358	Akt2
ENSMUSG00000004069	1173.42	-0.0411217	0.0672569	-0.611413	0.540926	0.990358	Dnaja3
ENSMUSG00000004070	1304.11	-0.0951087	0.0575916	-1.65143	0.0986499	0.990358	Hmox2
ENSMUSG00000004071	2688.68	-0.0697749	0.0468266	-1.49007	0.136206	0.990358	Cdip1
ENSMUSG00000004085	184.204	0.0800852	0.10014	0.799736	0.423864	0.990358	Map3k20
ENSMUSG00000004096	907.954	-0.131991	0.0676453	-1.95121	0.0510315	0.990358	Cwc15
ENSMUSG00000004098	45.4867	-0.020796	0.111805	-0.186002	0.852443	0.990358	Col5a3
ENSMUSG00000004099	1334	0.0894721	0.0851147	1.05119	0.293169	0.990358	Dnmt1
ENSMUSG00000004100	326.565	-0.0616332	0.0970144	-0.635299	0.525233	0.990358	Ppan
ENSMUSG00000004105	59.2784	0.133803	0.110282	1.21328	0.225023	0.990358	Angptl2
ENSMUSG00000004110	1415.54	-0.0710638	0.109831	-0.647028	0.517614	0.990358	Cacna1e
ENSMUSG00000004113	2603.31	0.074306	0.09164	0.810847	0.417454	0.990358	Cacna1b
ENSMUSG00000004151	630.878	0.135359	0.109763	1.2332	0.217502	0.990358	Etv1
ENSMUSG00000004187	5547.1	-0.0951664	0.0594795	-1.59999	0.109602	0.990358	Kifc2
ENSMUSG00000004207	22662.3	-0.0558624	0.0524336	-1.06539	0.286698	0.990358	Psap
ENSMUSG00000004221	671.164	-0.0147324	0.0646559	-0.227859	0.819756	0.990358	Ikbkg
ENSMUSG00000004231	6.77435	0.0613406	0.0836147	0.73361	0.463187	0.990358	Pax2
ENSMUSG00000004233	193.36	0.0747826	0.0923335	0.809918	0.417987	0.990358	Wars2
ENSMUSG00000004263	220.168	0.147654	0.0996311	1.482	0.138339	0.990358	Atn1
ENSMUSG00000004264	2069.4	-0.0127145	0.0482766	-0.263368	0.792267	0.990358	Phb2
ENSMUSG00000004266	58.6816	-0.187744	0.111083	-1.69012	0.0910048	0.990358	Ptpn6
ENSMUSG00000004267	5957.09	-0.046809	0.0723751	-0.646756	0.51779	0.990358	Eno2
ENSMUSG00000004268	621.178	-0.157923	0.0745028	-2.11969	0.0340324	0.990358	Emg1
ENSMUSG00000004270	478.039	-0.0899693	0.0750017	-1.19956	0.230309	0.990358	Lpcat3
ENSMUSG00000004285	1064.67	-0.149126	0.0754184	-1.97731	0.0480064	0.990358	Atp6v1f
ENSMUSG00000004296	0.100254	0.00306343	0.0159428	0.192151	0.847624	0.990358	Il12b
ENSMUSG00000004317	522.528	0.176497	0.111052	1.58931	0.11199	0.990358	Clcn5
ENSMUSG00000004319	4152.59	-0.0145447	0.0638123	-0.22793	0.819701	0.990358	Clcn3
ENSMUSG00000004328	37.1462	-0.0703036	0.111829	-0.628672	0.529564	0.990358	Hif3a
ENSMUSG00000004341	3.49376	0.0586521	0.040083	1.46327	0.143394	0.990358	Gpx6
ENSMUSG00000004356	234.181	0.0414169	0.0972271	0.425981	0.670121	0.990358	Utp20
ENSMUSG00000004359	0.106963	0.00306343	0.0159428	0.192151	0.847624	0.990358	Spic
ENSMUSG00000004364	2617.66	0.0387897	0.0772659	0.502028	0.615647	0.990358	Cul3
ENSMUSG00000004366	3307.45	-0.0410929	0.109557	-0.375084	0.707598	0.990358	Sst
ENSMUSG00000004371	15.2572	0.0484094	0.10274	0.471182	0.637511	0.990358	Il11
ENSMUSG00000004394	685.69	-0.0397985	0.06943	-0.573217	0.566497	0.990358	Tmed4
ENSMUSG00000004415	690.985	0.188157	0.101057	1.86189	0.0626192	0.990358	Col26a1
ENSMUSG00000004446	658.381	-0.0549296	0.0800567	-0.686133	0.492629	0.990358	Bid
ENSMUSG00000004451	796.357	-0.0348648	0.0707014	-0.493128	0.621922	0.990358	Ralb
ENSMUSG00000004455	724.867	-0.146338	0.0765398	-1.91192	0.055886	0.990358	Ppp1cc
ENSMUSG00000004460	1107.88	-0.104788	0.0600002	-1.74647	0.0807295	0.990358	Dnajb11
ENSMUSG00000004462	246.692	-0.0287148	0.0844132	-0.34017	0.733729	0.990358	Tbccd1
ENSMUSG00000004473	49.516	0.0301118	0.112222	0.268323	0.788451	0.990358	Clec11a
ENSMUSG00000004500	413.716	0.128106	0.075391	1.69922	0.0892783	0.990358	Zfp324
ENSMUSG00000004508	918.797	0.0494541	0.0945629	0.522976	0.600991	0.990358	Gab2
ENSMUSG00000004530	3457.67	0.0664682	0.0556267	1.1949	0.232127	0.990358	Coro1c
ENSMUSG00000004540	0.288521	-0.00298482	0.0165818	-0.180006	0.857148	0.990358	Psg17
ENSMUSG00000004552	1.07655	-0.0417835	0.0398278	-1.0491	0.29413	0.990358	Ctse
ENSMUSG00000004561	280.722	-0.0485054	0.0939404	-0.516343	0.605615	0.990358	Mettl17
ENSMUSG00000004562	532.416	0.195159	0.0916534	2.12932	0.0332281	0.990358	Arhgef40
ENSMUSG00000004567	850.444	-0.0581496	0.0651119	-0.893071	0.371819	0.990358	Mcoln1
ENSMUSG00000004568	761.691	0.045385	0.0858115	0.528892	0.59688	0.990358	Arhgef18
ENSMUSG00000004591	332.001	0.0891256	0.0875306	1.01822	0.308572	0.990358	Pkn2
ENSMUSG00000004609	61.8721	-0.0723567	0.11045	-0.655109	0.512397	0.990358	Cd33
ENSMUSG00000004610	100.653	-0.0214485	0.106099	-0.202155	0.839796	0.990358	Etfb
ENSMUSG00000004612	0.100254	0.00306343	0.0159428	0.192151	0.847624	0.990358	Nkg7
ENSMUSG00000004626	416.866	-0.136286	0.0960405	-1.41905	0.155885	0.990358	Stxbp2
ENSMUSG00000004630	0.605728	0.00983978	0.022844	0.430739	0.666658	0.990358	Pcp2
ENSMUSG00000004633	716.138	-0.0215776	0.0915686	-0.235644	0.813709	0.990358	Chn2
ENSMUSG00000004642	381.035	0.087487	0.0851186	1.02782	0.304032	0.990358	Slbp
ENSMUSG00000004654	0.303397	0.00341916	0.0168381	0.203061	0.839087	0.990358	Ghrhr
ENSMUSG00000004661	78.6178	0.0531979	0.108307	0.491178	0.6233	0.990358	Arid3b
ENSMUSG00000004665	155.92	0.2392	0.111301	2.14913	0.0316238	0.990358	Cnn2
ENSMUSG00000004668	4.77978	-0.150781	0.0715275	-2.10801	0.0350301	0.990358	Abca13
ENSMUSG00000004677	565.421	-0.0336627	0.0860196	-0.391337	0.695548	0.990358	Myo9b
ENSMUSG00000004698	699.806	-0.0480994	0.091121	-0.527863	0.597594	0.990358	Hdac9
ENSMUSG00000004707	7.26911	-0.0584247	0.0868815	-0.672464	0.501288	0.990358	Ly9
ENSMUSG00000004709	0.689685	-0.00612692	0.0292666	-0.209349	0.834176	0.990358	Cd244a
ENSMUSG00000004748	422.473	-0.0223777	0.0850665	-0.263061	0.792503	0.990358	Mtfp1
ENSMUSG00000004768	535.724	0.0200313	0.0762765	0.262614	0.792848	0.990358	Rab23
ENSMUSG00000004788	650.267	-0.0253599	0.0734055	-0.345477	0.729736	0.990358	Eif2b2
ENSMUSG00000004789	2878.35	0.03329	0.0441803	0.753503	0.451148	0.990358	Dlst
ENSMUSG00000004791	81.0302	-0.104433	0.105549	-0.989433	0.322451	0.990358	Pgf
ENSMUSG00000004798	3959.37	0.036987	0.0671475	0.550832	0.581749	0.990358	Ulk2
ENSMUSG00000004814	4.05263	-0.0644581	0.0700545	-0.920114	0.357513	0.990358	Ccl24
ENSMUSG00000004815	568.551	0.0758577	0.0979202	0.774689	0.438524	0.990358	Dgkq
ENSMUSG00000004821	0.887673	0.0244018	0.0345188	0.706913	0.47962	0.990358	Tmed11
ENSMUSG00000004837	81.2004	0.0759907	0.104767	0.725329	0.46825	0.990358	Grap
ENSMUSG00000004842	0.297515	-0.00437683	0.0200538	-0.218255	0.827231	0.990358	Pou1f1
ENSMUSG00000004843	1400.32	0.068733	0.0708895	0.969579	0.332256	0.990358	Chmp2b
ENSMUSG00000004846	509.899	0.042016	0.0862962	0.486881	0.626343	0.990358	Plod3
ENSMUSG00000004849	2945.15	0.058663	0.0807855	0.726157	0.467743	0.990358	Ap1s1
ENSMUSG00000004864	5.98085	0.0662945	0.0768051	0.863152	0.388054	0.990358	Mapk13
ENSMUSG00000004865	1155.28	-0.0384287	0.0582406	-0.659827	0.509365	0.990358	Srpk1
ENSMUSG00000004872	0.97783	-0.0185696	0.0285775	-0.649799	0.515822	0.990358	Pax3
ENSMUSG00000004880	221.006	0.0583406	0.0839733	0.694753	0.48721	0.990358	Lbr
ENSMUSG00000004885	32.3695	0.114488	0.057817	1.98018	0.0476832	0.990358	Crabp2
ENSMUSG00000004891	376.884	0.114458	0.0812828	1.40814	0.159088	0.990358	Nes
ENSMUSG00000004892	4095.9	0.0657241	0.0848845	0.774277	0.438767	0.990358	Bcan
ENSMUSG00000004895	1101.43	0.0303379	0.0562184	0.539643	0.589443	0.990358	Prcc
ENSMUSG00000004896	255.98	-0.0727972	0.0867514	-0.839147	0.401387	0.990358	Rrnad1
ENSMUSG00000004897	2725.39	-0.0844073	0.0545697	-1.54678	0.121916	0.990358	Hdgf
ENSMUSG00000004902	737.208	-0.120335	0.0845936	-1.42251	0.154877	0.990358	Slc25a18
ENSMUSG00000004929	1070.35	0.0131061	0.0731719	0.179114	0.857848	0.990358	Thop1
ENSMUSG00000004931	224.073	-0.0518817	0.102348	-0.506914	0.612215	0.990358	Apba3
ENSMUSG00000004933	2589.41	-0.153791	0.0894993	-1.71835	0.0857325	0.990358	Matk
ENSMUSG00000004934	344.3	0.090081	0.0825357	1.09142	0.275089	0.990358	Pias4
ENSMUSG00000004936	1937.4	-0.0760787	0.0823972	-0.923317	0.355842	0.990358	Map2k1
ENSMUSG00000004937	3521.4	-0.0114169	0.0618516	-0.184586	0.853554	0.990358	Sgta
ENSMUSG00000004939	1.09136	-0.0400379	0.0391377	-1.023	0.306307	0.990358	Nmrk2
ENSMUSG00000004945	822.838	-0.0816382	0.0642242	-1.27114	0.203678	0.990358	Tmem242
ENSMUSG00000004947	191.616	-0.0286889	0.0927811	-0.309211	0.757161	0.990358	Dtx2
ENSMUSG00000004948	1.78306	-0.0124885	0.0448796	-0.278267	0.780807	0.990358	Zp3
ENSMUSG00000004951	30.2493	0.0705247	0.0533789	1.32121	0.186432	0.990358	Hspb1
ENSMUSG00000004961	2502.72	-0.0265844	0.0835712	-0.318105	0.750406	0.990358	Syt5
ENSMUSG00000004980	10012.6	-0.0742045	0.0677537	-1.09521	0.273425	0.990358	Hnrnpa2b1
ENSMUSG00000004988	0.296359	-0.00436765	0.0200329	-0.218024	0.827411	0.990358	Fxyd4
ENSMUSG00000004994	187.728	-0.065189	0.0879971	-0.740808	0.45881	0.990358	Ccdc130
ENSMUSG00000004996	221.234	-0.114224	0.0912869	-1.25127	0.210837	0.990358	Mri1
ENSMUSG00000005034	6288.31	0.121822	0.110489	1.10257	0.270213	0.990358	Prkacb
ENSMUSG00000005043	133.775	0.196807	0.0967956	2.03322	0.0420304	0.990358	Sgsh
ENSMUSG00000005045	4410.08	0.0622947	0.0853626	0.729766	0.465533	0.990358	Chd5
ENSMUSG00000005054	346.357	-0.176068	0.0921324	-1.91103	0.0560006	0.990358	Cstb
ENSMUSG00000005057	227.045	0.0246126	0.102816	0.239385	0.810807	0.990358	Sh2b2
ENSMUSG00000005069	1508.85	-0.0380796	0.0557261	-0.683335	0.494395	0.990358	Pex5
ENSMUSG00000005078	816.974	0.0557734	0.0590254	0.944905	0.344708	0.990358	Jkamp
ENSMUSG00000005089	14389.5	-0.12545	0.0878931	-1.4273	0.153494	0.990358	Slc1a2
ENSMUSG00000005102	463.867	-0.0516111	0.0749549	-0.688562	0.491099	0.990358	Eif2ak4
ENSMUSG00000005103	5495.97	-0.0271015	0.0559368	-0.484503	0.628029	0.990358	Wdr1
ENSMUSG00000005107	105.363	-0.0585925	0.112263	-0.521921	0.601725	0.990358	Slc2a9
ENSMUSG00000005124	10.5528	-0.139141	0.0899995	-1.54602	0.122099	0.990358	Ccn4
ENSMUSG00000005125	1607.88	-0.0312502	0.10413	-0.300108	0.764095	0.990358	Ndrg1
ENSMUSG00000005131	3.41006	0.0304078	0.0602823	0.504423	0.613964	0.990358	4930550C14Rik
ENSMUSG00000005142	553.236	-0.0181692	0.0724203	-0.250885	0.801903	0.990358	Man2b1
ENSMUSG00000005148	61.5941	-0.050753	0.108856	-0.46624	0.641044	0.990358	Klf5
ENSMUSG00000005150	336.956	-0.159345	0.0826478	-1.928	0.0538547	0.990358	Wdr83
ENSMUSG00000005161	6984.65	-0.0482151	0.0572896	-0.841604	0.40001	0.990358	Prdx2
ENSMUSG00000005198	1167.2	0.145515	0.0989419	1.47072	0.141368	0.990358	Polr2a
ENSMUSG00000005204	1440.39	-0.0752772	0.055681	-1.35194	0.176395	0.990358	Senp3
ENSMUSG00000005225	268.453	-0.0779138	0.0813651	-0.957582	0.338274	0.990358	Plekha8
ENSMUSG00000005232	0.5045	-0.0252688	0.0273587	-0.923612	0.355688	0.990358	G6pc2
ENSMUSG00000005233	98.0626	-0.0374653	0.10215	-0.366766	0.713793	0.990358	Spc25
ENSMUSG00000005237	143.406	0.11425	0.095791	1.1927	0.232988	0.990358	Dnah2
ENSMUSG00000005251	15.465	0.0993377	0.096992	1.02418	0.305748	0.990358	Ripk4
ENSMUSG00000005262	1475.4	-0.0869859	0.0639854	-1.35946	0.174	0.990358	Ufd1
ENSMUSG00000005267	240.311	0.135963	0.0984351	1.38124	0.167204	0.990358	Zfp287
ENSMUSG00000005268	24.6273	0.185787	0.0917897	2.02406	0.0429645	0.990358	Prlr
ENSMUSG00000005312	3645.6	-0.00988728	0.0519687	-0.190254	0.84911	0.990358	Ubqln1
ENSMUSG00000005320	5.4403	-0.0810262	0.0741888	-1.09216	0.274762	0.990358	Fgfr4
ENSMUSG00000005338	9184.8	0.0196341	0.0936683	0.209613	0.83397	0.990358	Cadm3
ENSMUSG00000005339	0.0991881	0.00306343	0.0159428	0.192151	0.847624	0.990358	Fcer1a
ENSMUSG00000005354	1878.74	-0.0734343	0.0548776	-1.33815	0.180848	0.990358	Txn2
ENSMUSG00000005355	0.694154	-0.00713498	0.0297898	-0.239511	0.810709	0.990358	Casp14
ENSMUSG00000005360	10470.4	-0.0927693	0.0920753	-1.00754	0.313677	0.990358	Slc1a3
ENSMUSG00000005362	751.07	-0.0408311	0.0662147	-0.616647	0.537468	0.990358	Crbn
ENSMUSG00000005364	1.70058	0.0362882	0.0339524	1.0688	0.285162	0.990358	Il5ra
ENSMUSG00000005370	348.551	0.0834487	0.075965	1.09852	0.27198	0.990358	Msh6
ENSMUSG00000005373	13.5664	0.0345113	0.100737	0.342588	0.731908	0.990358	Mlxipl
ENSMUSG00000005374	512.659	-0.0550852	0.0703014	-0.783558	0.4333	0.990358	Tbl2
ENSMUSG00000005378	387.019	-0.143289	0.0915136	-1.56577	0.117403	0.990358	Bud23
ENSMUSG00000005397	566.184	0.232821	0.110702	2.10312	0.0354551	0.990358	Nid1
ENSMUSG00000005410	311.869	0.0990152	0.0930026	1.06465	0.287034	0.990358	Mcm5
ENSMUSG00000005417	4995.84	0.0458111	0.0701491	0.653054	0.513722	0.990358	Mprip
ENSMUSG00000005442	5231.3	0.0506594	0.0684415	0.740185	0.459188	0.990358	Cic
ENSMUSG00000005447	1237.14	0.0249993	0.102246	0.244501	0.806843	0.990358	Pafah1b3
ENSMUSG00000005465	18.6305	0.0199003	0.105843	0.188017	0.850863	0.990358	Il27ra
ENSMUSG00000005470	45.4062	0.0262693	0.112262	0.234	0.814985	0.990358	Asf1b
ENSMUSG00000005474	0.293428	0.00334984	0.0166675	0.200981	0.840714	0.990358	Myl10
ENSMUSG00000005481	487.324	-0.0547991	0.0849469	-0.645099	0.518863	0.990358	Ddx39
ENSMUSG00000005493	2.78778	-0.0587151	0.0582819	-1.00743	0.313726	0.990358	Msh4
ENSMUSG00000005501	234.426	-0.0926216	0.0948985	-0.976007	0.329061	0.990358	Usp40
ENSMUSG00000005510	941.587	-0.0334798	0.0732027	-0.457357	0.647415	0.990358	Ndufs3
ENSMUSG00000005514	1155.33	0.0321229	0.068113	0.471612	0.637204	0.990358	Por
ENSMUSG00000005533	554.962	0.0759589	0.07638	0.994487	0.319986	0.990358	Igf1r
ENSMUSG00000005534	749.183	0.102151	0.0869128	1.17532	0.239865	0.990358	Insr
ENSMUSG00000005553	105.086	0.0709352	0.109549	0.64752	0.517295	0.990358	Atp4a
ENSMUSG00000005566	3371.06	0.016498	0.0593994	0.277747	0.781207	0.990358	Trim28
ENSMUSG00000005575	2562.61	-0.0127772	0.0394693	-0.323725	0.746146	0.990358	Ube2m
ENSMUSG00000005580	413.776	0.115924	0.0813982	1.42416	0.1544	0.990358	Adcy9
ENSMUSG00000005609	1487.65	-0.0128359	0.0673558	-0.190569	0.848863	0.990358	Ctr9
ENSMUSG00000005610	29102.2	0.045591	0.0624513	0.730025	0.465375	0.990358	Eif4g2
ENSMUSG00000005611	17.7756	0.0283341	0.107318	0.264021	0.791764	0.990358	Mrvi1
ENSMUSG00000005615	1150.39	0.0616233	0.0552343	1.11567	0.264563	0.990358	Pcyt1a
ENSMUSG00000005621	636.146	0.0694205	0.0622509	1.11517	0.264777	0.990358	Zfp592
ENSMUSG00000005625	1887.49	-0.0327057	0.0454946	-0.718892	0.472207	0.990358	Psmd4
ENSMUSG00000005628	2.19109	-0.0146563	0.055996	-0.261739	0.793523	0.990358	Tmod4
ENSMUSG00000005640	1.9026	0.0327117	0.0441423	0.741053	0.458662	0.990358	Insrr
ENSMUSG00000005649	0.400742	-0.00997767	0.0211103	-0.472643	0.636468	0.990358	Cabp5
ENSMUSG00000005656	1131.42	-0.105693	0.0723492	-1.46088	0.144049	0.990358	Snx6
ENSMUSG00000005672	1662.66	-0.0601363	0.108091	-0.556348	0.577973	0.990358	Kit
ENSMUSG00000005674	1026.72	-0.0860495	0.0554017	-1.55319	0.120377	0.990358	Tomm40l
ENSMUSG00000005677	0.992822	0.0316705	0.0361	0.8773	0.380324	0.990358	Nr1i3
ENSMUSG00000005681	13.4489	-0.020269	0.0971651	-0.208603	0.834758	0.990358	Apoa2
ENSMUSG00000005683	7214.9	0.0378141	0.0506868	0.746034	0.455647	0.990358	Cs
ENSMUSG00000005686	330.499	0.104439	0.0893458	1.16893	0.242432	0.990358	Ampd3
ENSMUSG00000005687	1188.51	-0.121174	0.0616231	-1.96637	0.0492559	0.990358	Bcas2
ENSMUSG00000005696	2.55208	0.0333151	0.0418932	0.795237	0.426476	0.990358	Sh2d1a
ENSMUSG00000005698	1217.87	0.0190703	0.0563949	0.338156	0.735246	0.990358	Ctcf
ENSMUSG00000005699	467.566	-0.0519741	0.0763432	-0.680796	0.496001	0.990358	Pard6a
ENSMUSG00000005705	0.794167	-0.03371	0.0341578	-0.986891	0.323696	0.990358	Agrp
ENSMUSG00000005716	30.8349	0.0631771	0.0456586	1.38368	0.166455	0.990358	Pvalb
ENSMUSG00000005732	1175.86	-0.0443371	0.0616878	-0.718733	0.472305	0.990358	Ranbp1
ENSMUSG00000005800	0.213926	0.00597418	0.0159428	0.374726	0.707865	0.990358	Mmp8
ENSMUSG00000005802	1214.66	-0.0217492	0.0693594	-0.313573	0.753846	0.990358	Slc30a4
ENSMUSG00000005803	46.036	-0.0425521	0.111837	-0.380483	0.703587	0.990358	Sqor
ENSMUSG00000005804	1128.21	-0.0163413	0.0545758	-0.299424	0.764617	0.990358	Bloc1s6
ENSMUSG00000005813	1244.65	-0.111381	0.0755236	-1.47478	0.140272	0.990358	Metap1
ENSMUSG00000005836	0.879724	0.00869959	0.034622	0.251273	0.801603	0.990358	Gata6
ENSMUSG00000005846	1346.68	-0.0160106	0.071686	-0.223343	0.823268	0.990358	Rsl1d1
ENSMUSG00000005864	2.97599	-0.0691716	0.0654586	-1.05672	0.290638	0.990358	Cnga2
ENSMUSG00000005871	9650.06	0.0586627	0.104181	0.563085	0.573377	0.990358	Apc
ENSMUSG00000005873	11199.8	0.0307916	0.0651242	0.472813	0.636347	0.990358	Reep5
ENSMUSG00000005881	2307.74	-0.0416941	0.0537879	-0.775158	0.438246	0.990358	Ergic3
ENSMUSG00000005882	938.641	-0.0217627	0.0561791	-0.387382	0.698474	0.990358	Uqcc1
ENSMUSG00000005883	3.05222	-0.0393126	0.054747	-0.718078	0.472709	0.990358	Spo11
ENSMUSG00000005886	1385.3	0.161507	0.0724882	2.22805	0.0258771	0.990358	Ncoa2
ENSMUSG00000005892	43.9486	0.0468616	0.0441313	1.06187	0.288296	0.990358	Trh
ENSMUSG00000005893	2329.15	0.0797422	0.0799299	0.997651	0.318449	0.990358	Nr2c2
ENSMUSG00000005897	148.049	0.109279	0.0979749	1.11537	0.264691	0.990358	Nr2c1
ENSMUSG00000005907	320.057	0.0134786	0.0737722	0.182706	0.855029	0.990358	Pex1
ENSMUSG00000005917	104.688	-0.0335997	0.110268	-0.304708	0.760589	0.990358	Otx1
ENSMUSG00000005936	2071.35	-0.0336827	0.0555137	-0.606746	0.544019	0.990358	Kctd20
ENSMUSG00000005947	4.66663	0.0421524	0.0744276	0.566355	0.571153	0.990358	Itgae
ENSMUSG00000005949	189.487	-0.0727514	0.0904066	-0.804713	0.420985	0.990358	Ctns
ENSMUSG00000005952	2.37684	-0.0905519	0.0548437	-1.65109	0.09872	0.990358	Trpv1
ENSMUSG00000005958	524.232	0.0800863	0.0849574	0.942664	0.345853	0.990358	Ephb3
ENSMUSG00000005968	82.6054	0.144047	0.111015	1.29755	0.194443	0.990358	Tuft1
ENSMUSG00000005973	836.364	0.11785	0.1057	1.11495	0.26487	0.990358	Rcn1
ENSMUSG00000005980	0.0984183	0.00306343	0.0159428	0.192151	0.847624	0.990358	Dnase1
ENSMUSG00000005981	1210.11	0.0353659	0.0590406	0.599009	0.549167	0.990358	Trap1
ENSMUSG00000005982	1936.01	-0.0102895	0.0521241	-0.197403	0.843512	0.990358	Naa60
ENSMUSG00000005983	83.828	0.046721	0.105	0.444962	0.656347	0.990358	1700037C18Rik
ENSMUSG00000006005	1318.44	0.0755527	0.104914	0.72014	0.471439	0.990358	Tpr
ENSMUSG00000006007	0.691616	-0.0139323	0.0238456	-0.584268	0.55904	0.990358	Pdc
ENSMUSG00000006014	2.32064	0.0762728	0.0509594	1.49674	0.134462	0.990358	Prg4
ENSMUSG00000006019	198.207	0.145037	0.0847606	1.71114	0.0870558	0.990358	Dhx34
ENSMUSG00000006021	319.893	0.0725573	0.0812155	0.893392	0.371647	0.990358	Kptn
ENSMUSG00000006024	3166.89	-0.11393	0.0599722	-1.89971	0.0574713	0.990358	Napa
ENSMUSG00000006050	924.39	-0.0166167	0.0739086	-0.224828	0.822113	0.990358	Sra1
ENSMUSG00000006056	1.08624	0.0375217	0.0314985	1.19122	0.233566	0.990358	Calcoco2
ENSMUSG00000006057	1397.03	-0.0578817	0.0572307	-1.01138	0.311837	0.990358	Atp5g1
ENSMUSG00000006058	776.672	-0.0369141	0.0653113	-0.565202	0.571936	0.990358	Snf8
ENSMUSG00000006095	2240.88	-0.0294799	0.0734154	-0.40155	0.688016	0.990358	Tbcb
ENSMUSG00000006127	953.418	-0.131687	0.0604393	-2.17883	0.0293442	0.990358	Inpp5k
ENSMUSG00000006134	847.8	0.078632	0.0753295	1.04384	0.296559	0.990358	Crkl
ENSMUSG00000006143	0.102209	-0.00275806	0.0159428	-0.172997	0.862654	0.990358	Upk3bl
ENSMUSG00000006154	73.7933	-0.0193737	0.109272	-0.177298	0.859275	0.990358	Eps8l1
ENSMUSG00000006169	866.044	0.0476281	0.0688401	0.691867	0.489021	0.990358	Clint1
ENSMUSG00000006179	1.68185	0.0206787	0.0436204	0.474059	0.635458	0.990358	Prss16
ENSMUSG00000006204	0.0991881	0.00306343	0.0159428	0.192151	0.847624	0.990358	Cdcp3
ENSMUSG00000006205	1146.19	-0.114666	0.10861	-1.05575	0.29108	0.990358	Htra1
ENSMUSG00000006215	446.781	-0.0760061	0.0800317	-0.9497	0.342265	0.990358	Zbtb17
ENSMUSG00000006216	0.882505	-0.00616768	0.0339811	-0.181503	0.855973	0.990358	Clcnkb
ENSMUSG00000006218	397.578	0.250005	0.112525	2.22178	0.0262981	0.990358	Fam131c
ENSMUSG00000006219	189.162	0.224572	0.11198	2.00547	0.0449131	0.990358	Fblim1
ENSMUSG00000006221	0.994762	0.0139818	0.0344298	0.406096	0.684672	0.990358	Hspb7
ENSMUSG00000006235	18.5826	0.119988	0.0986854	1.21586	0.224038	0.990358	Epor
ENSMUSG00000006241	71.4671	-0.0599412	0.111172	-0.539176	0.589765	0.990358	Ccdc159
ENSMUSG00000006262	531.045	-0.0186191	0.0866248	-0.214939	0.829815	0.990358	Mob1b
ENSMUSG00000006269	10.8951	-0.0937338	0.0900123	-1.04134	0.297716	0.990358	Atp6v1b1
ENSMUSG00000006270	10.3303	0.0552919	0.0892821	0.619294	0.535723	0.990358	Vax1
ENSMUSG00000006273	9468.18	0.00962212	0.0421427	0.228322	0.819396	0.990358	Atp6v1b2
ENSMUSG00000006276	806.065	0.072932	0.0593635	1.22857	0.219234	0.990358	Eps15l1
ENSMUSG00000006281	57.2228	0.177777	0.112363	1.58217	0.113611	0.990358	Tep1
ENSMUSG00000006288	691.626	-0.0595915	0.0670355	-0.888954	0.374028	0.990358	Ttc5
ENSMUSG00000006289	411.312	-0.072148	0.0716925	-1.00635	0.314246	0.990358	Osgep
ENSMUSG00000006299	2760.24	-0.11108	0.0502958	-2.20854	0.0272069	0.990358	Aamp
ENSMUSG00000006301	152.774	0.133476	0.105476	1.26546	0.205707	0.990358	Tmbim1
ENSMUSG00000006304	5055.79	-0.114813	0.0607243	-1.89072	0.0586617	0.990358	Arpc2
ENSMUSG00000006307	807.635	0.0722183	0.0733454	0.984633	0.324804	0.990358	Kmt2b
ENSMUSG00000006310	0.299562	0.00983045	0.0167652	0.586362	0.557632	0.990358	Zbtb32
ENSMUSG00000006311	0.100254	0.00306343	0.0159428	0.192151	0.847624	0.990358	Etv2
ENSMUSG00000006313	5.37749	0.100676	0.0751318	1.34	0.180246	0.990358	Upk1a
ENSMUSG00000006315	1373.69	-0.0527283	0.0579627	-0.909694	0.362984	0.990358	Tmem147
ENSMUSG00000006333	4020.87	-0.158399	0.0790379	-2.00409	0.0450604	0.990358	Rps9
ENSMUSG00000006335	315.285	-0.0883233	0.0872619	-1.01216	0.31146	0.990358	Tfpt
ENSMUSG00000006342	68.6173	0.0951168	0.0703655	1.35175	0.176454	0.990358	Susd2
ENSMUSG00000006344	20.8092	0.0302608	0.107781	0.280762	0.778893	0.990358	Ggt5
ENSMUSG00000006345	16.2061	0.113876	0.098933	1.15104	0.249716	0.990358	Ggt1
ENSMUSG00000006356	3470.85	-0.0594662	0.0954546	-0.62298	0.533298	0.990358	Crip2
ENSMUSG00000006369	335.561	0.120139	0.0795157	1.51089	0.130817	0.990358	Fbln1
ENSMUSG00000006373	4210.39	0.0749818	0.0810839	0.924744	0.355099	0.990358	Pgrmc1
ENSMUSG00000006378	198.728	0.0176319	0.0845114	0.208634	0.834734	0.990358	Gcat
ENSMUSG00000006386	186.4	0.0748117	0.104445	0.716278	0.47382	0.990358	Tek
ENSMUSG00000006389	0.890417	0.039113	0.0292425	1.33754	0.181046	0.990358	Mpl
ENSMUSG00000006390	144.157	0.101021	0.0916925	1.10173	0.270578	0.990358	Elovl1
ENSMUSG00000006392	606.074	-0.0806781	0.0642421	-1.25585	0.209172	0.990358	Med8
ENSMUSG00000006395	77.8028	0.104673	0.111941	0.93507	0.349752	0.990358	Hyi
ENSMUSG00000006398	131.693	0.049333	0.107019	0.460975	0.644817	0.990358	Cdc20
ENSMUSG00000006403	138.771	0.160263	0.0905903	1.76909	0.0768783	0.990358	Adamts4
ENSMUSG00000006412	1110.72	-0.0513885	0.065829	-0.780636	0.435016	0.990358	Pfdn2
ENSMUSG00000006418	783.373	0.0218049	0.0663954	0.32841	0.742602	0.990358	Rnf114
ENSMUSG00000006423	402.033	-0.0180487	0.0816336	-0.221094	0.825019	0.990358	C330007P06Rik
ENSMUSG00000006442	1344.68	-0.0510443	0.0699907	-0.729301	0.465818	0.990358	Srm
ENSMUSG00000006445	24.7611	0.0991202	0.111408	0.889706	0.373624	0.990358	Epha2
ENSMUSG00000006456	620.22	0.0768182	0.0818083	0.939002	0.34773	0.990358	Rbm14
ENSMUSG00000006457	45.0492	0.145253	0.112194	1.29466	0.195437	0.990358	Actn3
ENSMUSG00000006462	0.29385	-0.0135047	0.019973	-0.67615	0.498946	0.990358	A530013C23Rik
ENSMUSG00000006463	310.525	-0.0308427	0.0746969	-0.412905	0.679676	0.990358	Zdhhc24
ENSMUSG00000006464	700.3	0.0236236	0.0849457	0.278102	0.780934	0.990358	Bbs1
ENSMUSG00000006469	1.20068	0.0376518	0.0431962	0.871647	0.383401	0.990358	Slc34a3
ENSMUSG00000006471	426.202	-0.0305402	0.086964	-0.351182	0.725452	0.990358	Ndor1
ENSMUSG00000006476	14262.6	-0.168121	0.0829721	-2.02623	0.0427413	0.990358	Nsmf
ENSMUSG00000006494	924.65	0.0604016	0.0611469	0.987812	0.323245	0.990358	Pdk1
ENSMUSG00000006498	692.399	-0.0566938	0.0881101	-0.643442	0.519937	0.990358	Ptbp1
ENSMUSG00000006519	109.977	-0.185939	0.104694	-1.77602	0.0757293	0.990358	Cyba
ENSMUSG00000006526	314.511	-0.0179037	0.0841619	-0.212729	0.831538	0.990358	Stimate
ENSMUSG00000006529	0.100254	0.00306343	0.0159428	0.192151	0.847624	0.990358	Itih1
ENSMUSG00000006538	3.86399	-0.0503271	0.0683207	-0.73663	0.461347	0.990358	Ihh
ENSMUSG00000006542	0.58147	-0.0192089	0.0224811	-0.854446	0.392858	0.990358	Prkag3
ENSMUSG00000006546	0.589855	0.0131373	0.0256253	0.51267	0.608182	0.990358	Cryba2
ENSMUSG00000006576	2546.25	0.126048	0.0848732	1.48513	0.13751	0.990358	Slc4a3
ENSMUSG00000006585	90.6707	-0.0217554	0.11108	-0.195854	0.844725	0.990358	Cdt1
ENSMUSG00000006586	1102.65	0.0778416	0.102024	0.762974	0.445479	0.990358	Runx1t1
ENSMUSG00000006587	0.405593	0.0212476	0.0213538	0.995029	0.319722	0.990358	Snai3
ENSMUSG00000006599	730.826	0.0175468	0.0683119	0.256864	0.797284	0.990358	Gtf2h1
ENSMUSG00000006611	52.3771	-0.0219811	0.111852	-0.19652	0.844203	0.990358	Hfe
ENSMUSG00000006638	42.6579	-0.173119	0.112481	-1.53909	0.123782	0.990358	Abhd1
ENSMUSG00000006641	327.093	0.160093	0.104261	1.53549	0.124663	0.990358	Slc5a6
ENSMUSG00000006649	2.80168	0.0429113	0.0564941	0.759572	0.447511	0.990358	Nphs1
ENSMUSG00000006675	526.718	-0.0397478	0.0719857	-0.552163	0.580837	0.990358	P4htm
ENSMUSG00000006699	9038.43	-0.0244465	0.0558648	-0.437602	0.661675	0.990358	Cdc42
ENSMUSG00000006711	463.105	-0.0606016	0.0994538	-0.609344	0.542296	0.990358	D130043K22Rik
ENSMUSG00000006715	54.0881	0.0659279	0.11188	0.589276	0.555676	0.990358	Gmnn
ENSMUSG00000006720	131.69	-0.142059	0.103416	-1.37366	0.169548	0.990358	Zfp184
ENSMUSG00000006728	2061.34	-0.0902184	0.0870344	-1.03658	0.29993	0.990358	Cdk4
ENSMUSG00000006732	297.343	-0.195368	0.0935173	-2.08911	0.0366977	0.990358	Mettl1
ENSMUSG00000006736	949.591	-0.0725584	0.051368	-1.41252	0.157797	0.990358	Tspan31
ENSMUSG00000006740	2240.77	-0.056908	0.0747312	-0.761503	0.446357	0.990358	Kif5b
ENSMUSG00000006763	299.255	-0.0799854	0.0869113	-0.920311	0.357411	0.990358	Saal1
ENSMUSG00000006764	22.1668	-0.189101	0.0959889	-1.97003	0.0488344	0.990358	Tph2
ENSMUSG00000006777	2.27945	0.0142716	0.0172528	0.827207	0.40812	0.990358	Krt23
ENSMUSG00000006782	1116.51	0.125301	0.10622	1.17964	0.238145	0.990358	Cnp
ENSMUSG00000006784	23.4104	0.0426772	0.104604	0.407989	0.683282	0.990358	Ttc25
ENSMUSG00000006800	4317.56	-0.052599	0.0911866	-0.576828	0.564056	0.990358	Sulf2
ENSMUSG00000006818	2010.81	0.00811636	0.0458243	0.177119	0.859415	0.990358	Sod2
ENSMUSG00000006850	139.137	-0.098571	0.106155	-0.928558	0.353118	0.990358	Tmco6
ENSMUSG00000006906	835.9	0.0255182	0.0671432	0.380056	0.703904	0.990358	Stambp
ENSMUSG00000006920	624.668	-0.0265072	0.0771585	-0.343542	0.731191	0.990358	Ezh1
ENSMUSG00000006930	2551.38	0.172154	0.093132	1.8485	0.0645301	0.990358	Hap1
ENSMUSG00000006931	225.249	0.0328875	0.0889473	0.369742	0.711575	0.990358	P3h4
ENSMUSG00000006932	15690.2	0.0251237	0.0586769	0.42817	0.668528	0.990358	Ctnnb1
ENSMUSG00000006941	2449.21	-0.18527	0.0853818	-2.1699	0.0300145	0.990358	Eif1b
ENSMUSG00000006948	1.60353	0.0614775	0.0343276	1.7909	0.0733087	0.990358	Klk4
ENSMUSG00000006998	5210.72	0.0153506	0.0476373	0.322239	0.747272	0.990358	Psmd2
ENSMUSG00000007021	3852.87	0.0428443	0.0754237	0.568048	0.570002	0.990358	Syngr3
ENSMUSG00000007029	917.405	-0.0261357	0.073533	-0.355428	0.722269	0.990358	Vars
ENSMUSG00000007030	2.76839	0.0489778	0.059912	0.817496	0.413645	0.990358	Vwa7
ENSMUSG00000007033	4.96884	0.0438197	0.0717062	0.6111	0.541133	0.990358	Hspa1l
ENSMUSG00000007034	1.01983	0.0309306	0.0292375	1.05791	0.290097	0.990358	Slc44a4
ENSMUSG00000007036	911.976	0.0484286	0.0661093	0.732553	0.463831	0.990358	Abhd16a
ENSMUSG00000007038	550.725	-0.0636026	0.0862577	-0.737355	0.460906	0.990358	Neu1
ENSMUSG00000007039	1123.7	-0.0176413	0.0739383	-0.238595	0.811419	0.990358	Ddah2
ENSMUSG00000007041	334.348	-0.0321791	0.0939949	-0.342349	0.732088	0.990358	Clic1
ENSMUSG00000007050	255.81	0.018497	0.081459	0.227072	0.820368	0.990358	Lsm2
ENSMUSG00000007080	93.9113	0.0305686	0.101005	0.302643	0.762162	0.990358	Pole
ENSMUSG00000007097	8241.68	-0.0172591	0.0740229	-0.233159	0.815638	0.990358	Atp1a2
ENSMUSG00000007107	1.27752	-0.0206753	0.0401663	-0.514742	0.606733	0.990358	Atp1a4
ENSMUSG00000007122	19.4809	-0.129153	0.10853	-1.19003	0.234035	0.990358	Casq1
ENSMUSG00000007207	4522.1	-0.0566903	0.0776372	-0.730195	0.465271	0.990358	Stx1a
ENSMUSG00000007216	135.601	0.146591	0.101613	1.44264	0.149122	0.990358	Zfp775
ENSMUSG00000007279	50.3826	0.212486	0.11249	1.88893	0.0589015	0.990358	Scube2
ENSMUSG00000007379	29.8601	0.0944349	0.109553	0.862005	0.388685	0.990358	Dennd2c
ENSMUSG00000007411	2527.96	-0.0501919	0.0524793	-0.956414	0.338863	0.990358	Mark3
ENSMUSG00000007415	1134.16	0.0954936	0.0696435	1.37118	0.17032	0.990358	Gatad1
ENSMUSG00000007440	69.9549	-0.235816	0.10632	-2.21799	0.0265557	0.990358	Pcdha11
ENSMUSG00000007457	0.389013	-0.00992483	0.0210549	-0.471379	0.63737	0.990358	2310003L06Rik
ENSMUSG00000007458	685.898	-0.0328076	0.0731337	-0.448598	0.653722	0.990358	M6pr
ENSMUSG00000007476	236.505	-0.0376443	0.0823452	-0.457152	0.647561	0.990358	Lrrc8a
ENSMUSG00000007480	39.2689	-0.110835	0.111811	-0.991268	0.321555	0.990358	Mc5r
ENSMUSG00000007564	15595.7	-0.0448282	0.0463999	-0.966128	0.33398	0.990358	Ppp2r1a
ENSMUSG00000007589	204.16	-0.158288	0.0905277	-1.7485	0.0803773	0.990358	Tinf2
ENSMUSG00000007591	4.51333	0.0214641	0.068524	0.313235	0.754102	0.990358	Tssk4
ENSMUSG00000007594	77.2268	0.0890022	0.112175	0.79342	0.427533	0.990358	Hapln4
ENSMUSG00000007603	859.919	-0.043259	0.0895188	-0.48324	0.628926	0.990358	Dus3l
ENSMUSG00000007610	245.651	0.0614948	0.0987452	0.622762	0.533441	0.990358	Gtpbp3
ENSMUSG00000007617	1293.83	-0.0734458	0.0868096	-0.846057	0.397521	0.990358	Homer1
ENSMUSG00000007646	72.8195	-0.126226	0.105108	-1.20092	0.229781	0.990358	Rad51c
ENSMUSG00000007653	1735.71	0.0661569	0.0907358	0.729116	0.465931	0.990358	Gabrb2
ENSMUSG00000007655	488.335	-0.193412	0.099068	-1.95231	0.050901	0.990358	Cav1
ENSMUSG00000007656	2278.75	0.0222465	0.0732841	0.303565	0.76146	0.990358	Arpp19
ENSMUSG00000007659	2127.6	-0.0146463	0.0544172	-0.269148	0.787816	0.990358	Bcl2l1
ENSMUSG00000007670	1736.95	0.0717685	0.0672092	1.06784	0.285594	0.990358	Khsrp
ENSMUSG00000007721	1313.71	-0.0723805	0.0575633	-1.25741	0.208606	0.990358	Ccdc124
ENSMUSG00000007739	3296.58	0.049423	0.0608789	0.811825	0.416892	0.990358	Cct4
ENSMUSG00000007777	248.341	-0.130442	0.0779691	-1.673	0.0943282	0.990358	0610009B22Rik
ENSMUSG00000007783	1221.93	-0.0737191	0.081722	-0.902071	0.367019	0.990358	Cpt1c
ENSMUSG00000007812	438.397	0.121559	0.0929421	1.3079	0.190907	0.990358	Zfp655
ENSMUSG00000007815	1934.05	-0.0759032	0.0443827	-1.7102	0.0872294	0.990358	Rhoa
ENSMUSG00000007817	3492.28	0.112583	0.0826276	1.36253	0.173031	0.990358	Zmiz1
ENSMUSG00000007827	148.309	0.105033	0.100873	1.04124	0.297764	0.990358	Ankrd26
ENSMUSG00000007833	126.593	0.0246583	0.106005	0.232614	0.816061	0.990358	Aldh16a1
ENSMUSG00000007836	3015.13	0.0310807	0.0724673	0.428893	0.668001	0.990358	Hnrnpa0
ENSMUSG00000007837	97.1181	-0.0236961	0.107266	-0.220909	0.825163	0.990358	Prrg2
ENSMUSG00000007850	4259.76	-0.0107956	0.0582596	-0.185302	0.852992	0.990358	Hnrnph1
ENSMUSG00000007867	99.3203	-0.125023	0.101836	-1.22769	0.219564	0.990358	Ift43
ENSMUSG00000007872	1164.79	-0.0920285	0.110338	-0.834058	0.404248	0.990358	Id3
ENSMUSG00000007877	8.71221	0.0915072	0.0900588	1.01608	0.30959	0.990358	Tcap
ENSMUSG00000007880	1747.47	0.13144	0.0961552	1.36696	0.171639	0.990358	Arid1a
ENSMUSG00000007888	322.322	-0.220179	0.107201	-2.05389	0.0399868	0.990358	Crlf1
ENSMUSG00000007892	7831.58	-0.0729242	0.0840611	-0.867514	0.38566	0.990358	Rplp1
ENSMUSG00000007907	0.0959097	-0.00275806	0.0159428	-0.172997	0.862654	0.990358	Cabs1
ENSMUSG00000007908	414.677	0.0261281	0.100817	0.259164	0.795508	0.990358	Hmgcll1
ENSMUSG00000007946	0.198672	0.00597418	0.0159428	0.374726	0.707865	0.990358	Phox2a
ENSMUSG00000007950	2360.23	0.0746661	0.0750041	0.995493	0.319496	0.990358	Abhd8
ENSMUSG00000007987	739.318	-0.0535406	0.0696703	-0.768485	0.442199	0.990358	Ift22
ENSMUSG00000007989	429.182	0.22183	0.108296	2.04837	0.0405241	0.990358	Fzd3
ENSMUSG00000008028	26.8142	0.147378	0.110768	1.33051	0.18335	0.990358	1700008O03Rik
ENSMUSG00000008035	1223.2	-0.0274165	0.0632387	-0.43354	0.664622	0.990358	Mid1ip1
ENSMUSG00000008036	3403.12	-0.0951853	0.0607805	-1.56605	0.117337	0.990358	Ap2s1
ENSMUSG00000008090	269.774	-0.0863979	0.0886728	-0.974344	0.329886	0.990358	Fgfrl1
ENSMUSG00000008129	46.8687	-0.0414684	0.111217	-0.372861	0.709252	0.990358	4930432K21Rik
ENSMUSG00000008140	3361.47	-0.147443	0.0660674	-2.23171	0.0256344	0.990358	Emc10
ENSMUSG00000008153	5748.07	0.0802692	0.0864354	0.928661	0.353065	0.990358	Clstn3
ENSMUSG00000008167	1038.84	0.0112209	0.0648814	0.172945	0.862695	0.990358	Fbxw9
ENSMUSG00000008193	0.306032	-0.00309465	0.0168824	-0.183306	0.854558	0.990358	Spib
ENSMUSG00000008200	699.507	-0.0180634	0.0863912	-0.209088	0.83438	0.990358	Fnbp4
ENSMUSG00000008206	876.106	0.0537264	0.0747445	0.7188	0.472264	0.990358	Cers4
ENSMUSG00000008226	208.818	-0.0453053	0.101042	-0.448383	0.653877	0.990358	Scrn3
ENSMUSG00000008301	985.224	-0.0650714	0.0613686	-1.06034	0.288991	0.990358	Phax
ENSMUSG00000008305	1047.91	-0.0335187	0.0732159	-0.457807	0.647091	0.990358	Tle1
ENSMUSG00000008307	14.1402	-0.0488967	0.0942482	-0.518808	0.603894	0.990358	1700109H08Rik
ENSMUSG00000008318	104.155	0.0194736	0.111956	0.173939	0.861913	0.990358	Relt
ENSMUSG00000008333	600.092	-0.114214	0.0855882	-1.33446	0.182052	0.990358	Snrpb2
ENSMUSG00000008348	2374.77	0.087557	0.0603211	1.45152	0.146636	0.990358	Ubc
ENSMUSG00000008373	920.967	0.0262202	0.0661861	0.396159	0.691988	0.990358	Prpf31
ENSMUSG00000008393	1175.84	0.0664521	0.0797056	0.83372	0.404439	0.990358	Carhsp1
ENSMUSG00000008398	249.512	0.0592368	0.0962168	0.61566	0.538119	0.990358	Elk3
ENSMUSG00000008429	559.299	-0.0810457	0.0670795	-1.2082	0.226969	0.990358	Herpud2
ENSMUSG00000008435	766.148	0.0397585	0.0871999	0.455947	0.648428	0.990358	Rdh13
ENSMUSG00000008438	4.03617	0.013299	0.0594417	0.223732	0.822966	0.990358	Adam21
ENSMUSG00000008450	601.113	-0.0587777	0.0758216	-0.775211	0.438215	0.990358	Nutf2
ENSMUSG00000008461	4.14243	0.0376857	0.0592148	0.636423	0.524501	0.990358	Fut1
ENSMUSG00000008475	4348.45	-0.108342	0.0690986	-1.56793	0.116898	0.990358	Arpc5
ENSMUSG00000008482	0.31418	0.0100207	0.0169256	0.59204	0.553824	0.990358	Rnf151
ENSMUSG00000008489	2367.62	0.0180492	0.0749581	0.24079	0.809718	0.990358	Elavl2
ENSMUSG00000008496	253.379	0.080436	0.0946698	0.849648	0.395521	0.990358	Pou2f2
ENSMUSG00000008540	119.691	0.151419	0.112389	1.34727	0.177893	0.990358	Mgst1
ENSMUSG00000008575	4228.07	-0.114612	0.108021	-1.06101	0.288685	0.990358	Nfib
ENSMUSG00000008590	0.49941	-0.00660465	0.0247815	-0.266515	0.789842	0.990358	Htr3b
ENSMUSG00000008601	1.47394	0.0177161	0.0296104	0.598308	0.549634	0.990358	Rab25
ENSMUSG00000008604	2205.47	-0.0230678	0.0611365	-0.377316	0.705939	0.990358	Ubqln4
ENSMUSG00000008658	4256.6	-0.0709693	0.0680804	-1.04243	0.29721	0.990358	Rbfox1
ENSMUSG00000008668	1913.14	-0.167134	0.0831923	-2.009	0.0445369	0.990358	Rps18
ENSMUSG00000008682	1688.47	-0.0352278	0.0694198	-0.50746	0.611832	0.990358	Rpl10
ENSMUSG00000008683	3095.83	-0.0606462	0.0712021	-0.851747	0.394355	0.990358	Rps15a
ENSMUSG00000008730	1295.17	0.0365513	0.0608126	0.601049	0.547807	0.990358	Hipk1
ENSMUSG00000008734	645.457	-0.023585	0.103395	-0.228106	0.819564	0.990358	Gprc5b
ENSMUSG00000008822	177.111	-0.0966206	0.10268	-0.940992	0.346709	0.990358	Acyp1
ENSMUSG00000008845	17.4786	-0.0229273	0.0905705	-0.253144	0.800157	0.990358	Cd163
ENSMUSG00000008855	1944.65	0.0170356	0.0742329	0.229488	0.818489	0.990358	Hdac5
ENSMUSG00000008859	3778.27	-0.0296521	0.0590101	-0.502492	0.615321	0.990358	Rala
ENSMUSG00000008892	1883.14	-0.0848252	0.0551356	-1.53848	0.123931	0.990358	Vdac3
ENSMUSG00000008932	1.29692	0.010508	0.045461	0.231143	0.817204	0.990358	Slc1a7
ENSMUSG00000008958	718.085	-0.0246895	0.069292	-0.356311	0.721608	0.990358	Vps72
ENSMUSG00000008976	457.216	-0.093	0.0769146	-1.20913	0.226612	0.990358	Gabpa
ENSMUSG00000008999	193.567	0.0361508	0.108617	0.33283	0.739263	0.990358	Bmp7
ENSMUSG00000009073	6711.85	-0.102864	0.0814785	-1.26247	0.206779	0.990358	Nf2
ENSMUSG00000009075	814.996	-0.12461	0.103302	-1.20628	0.227711	0.990358	Cabp7
ENSMUSG00000009090	2701.58	0.0825001	0.064779	1.27356	0.202818	0.990358	Ap1b1
ENSMUSG00000009092	7.72176	-0.0883175	0.0818577	-1.07891	0.280626	0.990358	Derl3
ENSMUSG00000009108	1.39262	0.0286672	0.0402889	0.71154	0.476749	0.990358	Gnat2
ENSMUSG00000009112	1232.24	0.0434557	0.0552543	0.786468	0.431594	0.990358	Bcl2l13
ENSMUSG00000009114	2.18622	0.0319701	0.0521232	0.613357	0.53964	0.990358	2610028H24Rik
ENSMUSG00000009145	2.65057	-0.0384297	0.0513158	-0.748885	0.453926	0.990358	Dqx1
ENSMUSG00000009207	509.265	-0.0144619	0.0776187	-0.18632	0.852194	0.990358	Lnpk
ENSMUSG00000009210	5.83648	-0.0132624	0.0741177	-0.178937	0.857987	0.990358	Prr29
ENSMUSG00000009216	2308.99	-0.16393	0.101105	-1.62138	0.104936	0.990358	Fam163b
ENSMUSG00000009246	5.1928	0.125955	0.058676	2.14661	0.0318243	0.990358	Trpm5
ENSMUSG00000009281	108.617	0.0427648	0.111172	0.384672	0.70048	0.990358	Rarres2
ENSMUSG00000009291	918.982	-0.0474793	0.0621425	-0.764039	0.444844	0.990358	Pttg1ip
ENSMUSG00000009292	288.859	0.0923779	0.10724	0.86141	0.389013	0.990358	Trpm2
ENSMUSG00000009293	983.937	-0.153954	0.0786879	-1.95651	0.0504049	0.990358	Ube2g2
ENSMUSG00000009350	4.07986	0.0297279	0.0735697	0.404078	0.686156	0.990358	Mpo
ENSMUSG00000009356	34.8796	0.144653	0.108943	1.32778	0.184251	0.990358	Lpo
ENSMUSG00000009376	580.759	-0.0467433	0.0916925	-0.509783	0.610203	0.990358	Met
ENSMUSG00000009378	24.5871	0.0626928	0.104304	0.601061	0.547799	0.990358	Slc16a12
ENSMUSG00000009394	9481.97	-0.106626	0.0848522	-1.25661	0.208895	0.990358	Syn2
ENSMUSG00000009406	827.5	-0.127378	0.0851746	-1.4955	0.134785	0.990358	Elk1
ENSMUSG00000009418	4428.43	0.0723476	0.108263	0.668259	0.503968	0.990358	Nav1
ENSMUSG00000009470	962.063	0.0535945	0.0708735	0.756199	0.44953	0.990358	Tnpo1
ENSMUSG00000009471	0.295327	-0.0135249	0.0199878	-0.676659	0.498622	0.990358	Myod1
ENSMUSG00000009487	1.09757	-0.0245192	0.0396959	-0.617676	0.536789	0.990358	Otog
ENSMUSG00000009545	28.629	-0.107536	0.112321	-0.957395	0.338368	0.990358	Kcnq1
ENSMUSG00000009551	60.5084	0.0405672	0.111208	0.364788	0.71527	0.990358	6330409D20Rik
ENSMUSG00000009555	964.778	-0.0513665	0.0677843	-0.757793	0.448575	0.990358	Cdk9
ENSMUSG00000009563	396.435	-0.089261	0.0771794	-1.15654	0.247461	0.990358	Tor2a
ENSMUSG00000009566	213.586	-0.0878789	0.0876387	-1.00274	0.315985	0.990358	Fpgs
ENSMUSG00000009569	1389.46	0.0571166	0.100002	0.571157	0.567893	0.990358	Mrtfb
ENSMUSG00000009575	4995.73	0.0942366	0.0816085	1.15474	0.248197	0.990358	Cbx5
ENSMUSG00000009585	47.1356	-0.0488451	0.112525	-0.434084	0.664227	0.990358	Apobec3
ENSMUSG00000009596	1.11153	0.00812489	0.0356577	0.227858	0.819757	0.990358	Taf7l
ENSMUSG00000009614	227.461	0.0607207	0.0894949	0.678482	0.497466	0.990358	Sardh
ENSMUSG00000009628	94.3195	0.206778	0.110815	1.86598	0.0620443	0.990358	Tex15
ENSMUSG00000009630	2341.24	-0.0651082	0.055418	-1.17486	0.240052	0.990358	Ppp2cb
ENSMUSG00000009633	49.1795	0.0372912	0.112482	0.33153	0.740244	0.990358	G0s2
ENSMUSG00000009640	533.206	0.0275883	0.0654904	0.421258	0.673567	0.990358	Dmap1
ENSMUSG00000009646	0.972992	-0.0146429	0.0366004	-0.400073	0.689103	0.990358	Pla2g12b
ENSMUSG00000009647	1019.9	0.124113	0.0609145	2.0375	0.0415998	0.990358	Mcu
ENSMUSG00000009654	1.87082	0.0522844	0.0478166	1.09344	0.274203	0.990358	Oit3
ENSMUSG00000009670	1.52931	0.0245023	0.0437512	0.560038	0.575453	0.990358	Tex11
ENSMUSG00000009681	1785.14	0.114934	0.086409	1.33011	0.183481	0.990358	Bcr
ENSMUSG00000009687	132.298	-0.120248	0.110931	-1.08399	0.278369	0.990358	Fxyd5
ENSMUSG00000009731	309.429	0.055229	0.0826089	0.668559	0.503777	0.990358	Kcnd1
ENSMUSG00000009733	430.825	0.0279057	0.0746274	0.373934	0.708453	0.990358	Tfcp2
ENSMUSG00000009739	2113.86	-0.101835	0.0767748	-1.32641	0.184703	0.990358	Pou6f1
ENSMUSG00000009741	966.048	-0.103395	0.0644337	-1.60467	0.108566	0.990358	Ubp1
ENSMUSG00000009828	1118.58	0.0702896	0.0713508	0.985126	0.324562	0.990358	Ick
ENSMUSG00000009863	2628.97	-0.0769102	0.0580744	-1.32434	0.18539	0.990358	Sdhb
ENSMUSG00000009876	18.2038	-0.137036	0.106286	-1.28931	0.197289	0.990358	Cox4i2
ENSMUSG00000009894	7602.07	-0.0594576	0.0505944	-1.17518	0.239922	0.990358	Snap47
ENSMUSG00000009905	369.173	-0.0929264	0.0704494	-1.31905	0.187152	0.990358	Kdsr
ENSMUSG00000009907	591.422	-0.0438412	0.066472	-0.659543	0.509547	0.990358	Vps4b
ENSMUSG00000009927	1596.56	-0.151993	0.0688632	-2.20717	0.0273022	0.990358	Rps25
ENSMUSG00000009995	399.127	-0.06981	0.0998239	-0.699331	0.484345	0.990358	Taz
ENSMUSG00000010021	86.3348	0.040728	0.111303	0.365921	0.714424	0.990358	Kif19a
ENSMUSG00000010044	57.7092	0.0640711	0.111605	0.574087	0.565909	0.990358	Zmynd10
ENSMUSG00000010045	628.531	0.0313054	0.0725331	0.431601	0.666031	0.990358	Tmem115
ENSMUSG00000010047	314.727	0.0862742	0.0899896	0.958713	0.337703	0.990358	Hyal2
ENSMUSG00000010048	94.8982	-0.0673098	0.109301	-0.615821	0.538013	0.990358	Ifrd2
ENSMUSG00000010051	17.1911	0.0887923	0.101584	0.874078	0.382076	0.990358	Hyal1
ENSMUSG00000010054	1105.59	0.0316025	0.0611379	0.516905	0.605222	0.990358	Tusc2
ENSMUSG00000010057	484.572	-0.128499	0.0729579	-1.76128	0.0781913	0.990358	Nprl2
ENSMUSG00000010066	776.739	0.195748	0.107416	1.82233	0.0684044	0.990358	Cacna2d2
ENSMUSG00000010080	118.712	0.221133	0.10817	2.04431	0.0409231	0.990358	Epn3
ENSMUSG00000010086	2853.24	-0.130119	0.105659	-1.2315	0.218135	0.990358	Rnf112
ENSMUSG00000010095	2541.4	-0.0727598	0.0527443	-1.37948	0.167746	0.990358	Slc3a2
ENSMUSG00000010097	1621.07	-0.0529807	0.0861954	-0.614658	0.538781	0.990358	Nxf1
ENSMUSG00000010122	7.67108	0.0409522	0.0741689	0.552148	0.580847	0.990358	Slc47a1
ENSMUSG00000010136	31.5213	0.0465161	0.107571	0.432421	0.665435	0.990358	Pifo
ENSMUSG00000010142	23.4138	-0.142449	0.11127	-1.28021	0.200472	0.990358	Tnfrsf13b
ENSMUSG00000010154	378.365	0.0904426	0.101108	0.894519	0.371044	0.990358	Spire2
ENSMUSG00000010175	2216.86	0.0324627	0.10907	0.297633	0.765984	0.990358	Prox1
ENSMUSG00000010205	966.186	0.0338246	0.0620852	0.54481	0.585884	0.990358	Raver1
ENSMUSG00000010277	4607.51	0.040552	0.0651935	0.622025	0.533926	0.990358	2610507B11Rik
ENSMUSG00000010290	681.038	0.0191928	0.067205	0.285585	0.775196	0.990358	AI597479
ENSMUSG00000010307	256.616	-0.0790231	0.0925877	-0.853495	0.393385	0.990358	Tmem86a
ENSMUSG00000010311	31.054	0.186368	0.109788	1.69754	0.0895954	0.990358	Optc
ENSMUSG00000010342	8.44524	0.114931	0.0815024	1.41015	0.158494	0.990358	Tex14
ENSMUSG00000010358	24.044	-0.0343405	0.10794	-0.318146	0.750375	0.990358	Ifi35
ENSMUSG00000010362	54.8393	0.0301389	0.11204	0.269	0.78793	0.990358	Rdm1
ENSMUSG00000010392	903.241	0.07087	0.0610907	1.16008	0.246017	0.990358	Gosr1
ENSMUSG00000010406	433.693	-0.0328726	0.0751295	-0.437546	0.661715	0.990358	Mrpl52
ENSMUSG00000010435	0.200508	0.00597418	0.0159428	0.374726	0.707865	0.990358	Spaca7
ENSMUSG00000010453	1340.17	0.0813855	0.0688878	1.18142	0.237435	0.990358	Kansl3
ENSMUSG00000010461	50.5563	-0.15044	0.111895	-1.34448	0.178794	0.990358	Eya4
ENSMUSG00000010476	67.4586	0.0473712	0.110015	0.43059	0.666766	0.990358	Ebf3
ENSMUSG00000010492	9.08996	0.03222	0.0905874	0.355678	0.722082	0.990358	Uckl1os
ENSMUSG00000010505	409.155	0.060246	0.0931982	0.646429	0.518001	0.990358	Myt1
ENSMUSG00000010517	1099.96	0.0873108	0.0648271	1.34683	0.178036	0.990358	Faf1
ENSMUSG00000010529	47.2253	0.0326056	0.11174	0.291799	0.77044	0.990358	Gm266
ENSMUSG00000010538	14.5182	-0.0671937	0.105148	-0.639037	0.522799	0.990358	Tsacc
ENSMUSG00000010554	403.301	-0.0434711	0.105739	-0.411119	0.680985	0.990358	Mettl16
ENSMUSG00000010592	26.2353	-0.0766664	0.104458	-0.733942	0.462984	0.990358	Dazl
ENSMUSG00000010607	356.012	-0.0791982	0.083881	-0.944173	0.345081	0.990358	Pigyl
ENSMUSG00000010608	1510.18	-0.0606019	0.0584362	-1.03706	0.299707	0.990358	Rbm25
ENSMUSG00000010609	326.313	0.0520774	0.0809176	0.643585	0.519845	0.990358	Psen2
ENSMUSG00000010651	23.0407	-0.0241423	0.109344	-0.220791	0.825255	0.990358	Acaa1b
ENSMUSG00000010660	217.487	0.0314614	0.0914501	0.344029	0.730825	0.990358	Plcd1
ENSMUSG00000010663	4247.32	0.0452394	0.0662169	0.6832	0.49448	0.990358	Fads1
ENSMUSG00000010721	952.649	0.0158719	0.0748639	0.212011	0.832099	0.990358	Lmbr1
ENSMUSG00000010751	54.0029	0.0872536	0.111325	0.783774	0.433173	0.990358	Tnfrsf22
ENSMUSG00000010755	1035.27	0.0221494	0.0628515	0.352409	0.724531	0.990358	Cars
ENSMUSG00000010796	0.0984183	0.00306343	0.0159428	0.192151	0.847624	0.990358	Asz1
ENSMUSG00000010797	146.28	-0.116615	0.111421	-1.04661	0.29528	0.990358	Wnt2
ENSMUSG00000010803	1711.81	-0.103627	0.0961506	-1.07776	0.281143	0.990358	Gabra1
ENSMUSG00000010825	96.5057	0.0713525	0.0507284	1.40656	0.159558	0.990358	Grid2ip
ENSMUSG00000010841	0.102209	-0.00275806	0.0159428	-0.172997	0.862654	0.990358	Cfap97d1
ENSMUSG00000010911	239.539	-0.0418498	0.0886475	-0.472092	0.636861	0.990358	Apip
ENSMUSG00000010914	1137.96	-0.0788254	0.0592186	-1.33109	0.183159	0.990358	Pdhx
ENSMUSG00000011034	8.10752	0.0994595	0.0862439	1.15323	0.248814	0.990358	Slc5a1
ENSMUSG00000011052	0.407725	0.0148733	0.0178904	0.831358	0.405771	0.990358	NA
ENSMUSG00000011114	1168.18	0.0308494	0.0530318	0.581714	0.560759	0.990358	Tbrg1
ENSMUSG00000011118	0.719175	-0.0182273	0.0276944	-0.658157	0.510437	0.990358	Panx3
ENSMUSG00000011148	41.1883	0.208367	0.109007	1.91151	0.0559397	0.990358	Adssl1
ENSMUSG00000011154	31.0558	0.0256782	0.109239	0.235064	0.814159	0.990358	Cfap161
ENSMUSG00000011158	744.495	-0.0542147	0.0674072	-0.804287	0.421231	0.990358	Brf1
ENSMUSG00000011179	1308.01	-0.0347344	0.089666	-0.387375	0.698479	0.990358	Odc1
ENSMUSG00000011254	224.164	-0.0896304	0.0857561	-1.04518	0.29594	0.990358	Thg1l
ENSMUSG00000011256	1204.56	0.0765135	0.0582991	1.31243	0.189375	0.990358	Adam19
ENSMUSG00000011257	503.535	0.0367851	0.0681763	0.539558	0.589502	0.990358	Pabpc4
ENSMUSG00000011263	26.1289	-0.0447499	0.111535	-0.401219	0.688259	0.990358	Exoc3l2
ENSMUSG00000011305	36.7238	0.0306021	0.112525	0.271959	0.785654	0.990358	Plin5
ENSMUSG00000011306	706.102	0.0387821	0.0635128	0.610618	0.541453	0.990358	Sugp1
ENSMUSG00000011349	0.713864	0.0404825	0.0310747	1.30275	0.192661	0.990358	Dmrtc2
ENSMUSG00000011382	82.2578	0.140388	0.111466	1.25947	0.207861	0.990358	Dhdh
ENSMUSG00000011427	256.125	0.0730182	0.0926341	0.788243	0.430554	0.990358	Zfp790
ENSMUSG00000011463	5.88508	0.0760277	0.0826789	0.919554	0.357806	0.990358	Cpb1
ENSMUSG00000011486	0.789755	-0.0336681	0.0341389	-0.986209	0.324031	0.990358	Slc25a41
ENSMUSG00000011589	1260.31	0.0305428	0.0723805	0.421976	0.673042	0.990358	Fsd1
ENSMUSG00000011632	0.290016	-0.00431685	0.019917	-0.216742	0.828409	0.990358	Pinlyp
ENSMUSG00000011658	152.47	-0.0576928	0.101868	-0.566349	0.571156	0.990358	Fuz
ENSMUSG00000011752	676.139	0.0737317	0.0702623	1.04938	0.294004	0.990358	Pgam1
ENSMUSG00000011831	936.925	-0.0509737	0.0779662	-0.653793	0.513245	0.990358	Evi5
ENSMUSG00000011837	523.523	0.0899876	0.0767158	1.173	0.240796	0.990358	Snapc2
ENSMUSG00000011877	4262.76	0.013498	0.0546101	0.247171	0.804776	0.990358	Git1
ENSMUSG00000011884	429.965	-0.0162359	0.0775382	-0.209393	0.834142	0.990358	Gltp
ENSMUSG00000011960	764.267	0.0596989	0.0706573	0.844908	0.398162	0.990358	Ccnt1
ENSMUSG00000012017	80.5267	0.112942	0.0848397	1.33123	0.183112	0.990358	Scarf2
ENSMUSG00000012042	0.999013	0.0361914	0.0388306	0.932035	0.351318	0.990358	4930579F01Rik
ENSMUSG00000012076	977.267	-0.0882273	0.0707441	-1.24713	0.212349	0.990358	Brms1l
ENSMUSG00000012114	1003.32	0.0317578	0.0660017	0.481167	0.630398	0.990358	Med15
ENSMUSG00000012117	1290.51	-0.0394817	0.058458	-0.675387	0.49943	0.990358	Dhdds
ENSMUSG00000012123	28.0795	0.0368008	0.111892	0.328898	0.742233	0.990358	Crybg2
ENSMUSG00000012126	86.3073	0.0798323	0.106465	0.749842	0.45335	0.990358	Ubxn11
ENSMUSG00000012187	0.693448	-0.00573233	0.0270184	-0.212163	0.831979	0.990358	Mogat1
ENSMUSG00000012211	0.299046	0.00338904	0.0167642	0.20216	0.839792	0.990358	Tex22
ENSMUSG00000012296	267.324	-0.122578	0.101721	-1.20503	0.22819	0.990358	Tjap1
ENSMUSG00000012350	3.52394	-0.0310042	0.0517166	-0.599502	0.548838	0.990358	Ehf
ENSMUSG00000012396	1.17635	-0.0120612	0.0360042	-0.334994	0.737629	0.990358	Nanog
ENSMUSG00000012405	2708.47	-0.0362889	0.0670354	-0.54134	0.588273	0.990358	Rpl15
ENSMUSG00000012422	1138.03	0.0481115	0.0797662	0.603157	0.546404	0.990358	Tmem167
ENSMUSG00000012429	169.312	-0.0527958	0.0877327	-0.601781	0.54732	0.990358	Mplkip
ENSMUSG00000012443	210.808	0.0282982	0.0885045	0.319737	0.749167	0.990358	Kif11
ENSMUSG00000012483	77.729	-0.0811243	0.108029	-0.75095	0.452683	0.990358	Rpa3
ENSMUSG00000012519	4.04083	-0.0390874	0.0634413	-0.616119	0.537816	0.990358	Mlkl
ENSMUSG00000012535	2202.41	0.0347059	0.049814	0.696709	0.485985	0.990358	Tnpo3
ENSMUSG00000012609	424.679	-0.0319561	0.0668144	-0.478282	0.63245	0.990358	Ttll5
ENSMUSG00000012640	466.873	0.136855	0.0776263	1.763	0.0779009	0.990358	Zfp715
ENSMUSG00000012705	7.64069	-0.101077	0.0814468	-1.24102	0.214599	0.990358	Retn
ENSMUSG00000012777	0.198242	0.00597418	0.0159428	0.374726	0.707865	0.990358	Acp4
ENSMUSG00000012848	5901.19	-0.0973923	0.0725846	-1.34178	0.179669	0.990358	Rps5
ENSMUSG00000012889	0.591924	0.0267033	0.0260588	1.02473	0.30549	0.990358	Podnl1
ENSMUSG00000013033	12345.1	0.0788605	0.0618417	1.2752	0.202238	0.990358	Adgrl1
ENSMUSG00000013076	625.855	0.17523	0.09786	1.79062	0.0733546	0.990358	Amotl1
ENSMUSG00000013083	0.391589	-0.0129921	0.0240565	-0.540067	0.589151	0.990358	2200002J24Rik
ENSMUSG00000013089	759.51	-0.0524251	0.0912645	-0.574431	0.565676	0.990358	Etv5
ENSMUSG00000013150	948.537	0.0597842	0.0872926	0.684871	0.493426	0.990358	Gfod2
ENSMUSG00000013158	3.26207	-0.0202557	0.0635793	-0.31859	0.750038	0.990358	4933405L10Rik
ENSMUSG00000013160	5653.13	-0.08827	0.0402555	-2.19274	0.0283258	0.990358	Atp6v0d1
ENSMUSG00000013236	10854.6	-0.0497411	0.0593862	-0.837587	0.402263	0.990358	Ptprs
ENSMUSG00000013275	1239	-0.0469243	0.0858461	-0.54661	0.584647	0.990358	Slc41a1
ENSMUSG00000013338	0.400813	-0.0131141	0.0241679	-0.542627	0.587387	0.990358	Fer1l4
ENSMUSG00000013353	0.486897	0.00584469	0.0217888	0.268243	0.788513	0.990358	4931406B18Rik
ENSMUSG00000013367	1596.33	0.0915973	0.0690452	1.32663	0.184632	0.990358	Iglon5
ENSMUSG00000013415	10.802	-0.0532291	0.0901073	-0.590731	0.554701	0.990358	Igf2bp1
ENSMUSG00000013418	0.198376	0.00597418	0.0159428	0.374726	0.707865	0.990358	B4galnt2
ENSMUSG00000013419	2023.02	0.046945	0.0569186	0.824774	0.4095	0.990358	Zfp651
ENSMUSG00000013465	1101.18	0.0285692	0.0803245	0.355673	0.722086	0.990358	Nelfb
ENSMUSG00000013483	5.60768	0.150747	0.0816263	1.84679	0.0647769	0.990358	Card14
ENSMUSG00000013495	494.708	0.0172026	0.0756961	0.227258	0.820223	0.990358	Tmem175
ENSMUSG00000013523	486.044	0.0754514	0.105413	0.715768	0.474134	0.990358	Bcas1
ENSMUSG00000013539	987.03	-0.0528061	0.0745694	-0.708147	0.478854	0.990358	Tango2
ENSMUSG00000013562	0.0984183	0.00306343	0.0159428	0.192151	0.847624	0.990358	4833413E03Rik
ENSMUSG00000013584	68.9579	0.021049	0.0994901	0.211568	0.832444	0.990358	Aldh1a2
ENSMUSG00000013593	3320.46	-0.0499178	0.043619	-1.1444	0.252456	0.990358	Ndufs2
ENSMUSG00000013622	1010.69	-0.105706	0.055848	-1.89275	0.0583906	0.990358	Atraid
ENSMUSG00000013629	388.773	0.117572	0.101303	1.1606	0.245805	0.990358	Cad
ENSMUSG00000013643	1.30215	-0.0383681	0.0415671	-0.923042	0.355986	0.990358	Lypd8
ENSMUSG00000013653	0.0990544	0.00306343	0.0159428	0.192151	0.847624	0.990358	1810065E05Rik
ENSMUSG00000013663	2281.46	0.0512767	0.0838785	0.611321	0.540987	0.990358	Pten
ENSMUSG00000013668	0.106963	0.00306343	0.0159428	0.192151	0.847624	0.990358	4933402N03Rik
ENSMUSG00000013698	10494.7	-0.0166788	0.0512457	-0.325467	0.744828	0.990358	Pea15a
ENSMUSG00000013707	24.2677	-0.0922961	0.107609	-0.857696	0.391061	0.990358	Tnfaip8l2
ENSMUSG00000013736	638.549	-0.0495181	0.0606594	-0.81633	0.414311	0.990358	Trnt1
ENSMUSG00000013766	21.0821	-0.0205151	0.103163	-0.198862	0.842371	0.990358	Ly6g6e
ENSMUSG00000013787	3555.16	-0.0169115	0.0618667	-0.273354	0.784581	0.990358	Ehmt2
ENSMUSG00000013822	799.26	-0.0219075	0.0669711	-0.327118	0.743579	0.990358	Elof1
ENSMUSG00000013833	1000.65	0.0983414	0.081915	1.20053	0.229934	0.990358	Med16
ENSMUSG00000013846	558.256	0.0186437	0.107585	0.173293	0.862421	0.990358	St3gal1
ENSMUSG00000013878	179.22	0.100648	0.0926426	1.08642	0.277295	0.990358	Rnf170
ENSMUSG00000013921	10572.6	0.0210726	0.0559452	0.376666	0.706422	0.990358	Clip3
ENSMUSG00000013936	5.78264	0.0704946	0.0767652	0.918314	0.358454	0.990358	Myl2
ENSMUSG00000013973	518.382	-0.0817111	0.078285	-1.04376	0.296594	0.990358	Dedd
ENSMUSG00000013974	7.53538	0.0504204	0.0827625	0.609218	0.54238	0.990358	Mcemp1
ENSMUSG00000013997	599.317	-0.15907	0.0720579	-2.20753	0.0272773	0.990358	Nit1
ENSMUSG00000014030	18.0329	-0.0452378	0.104133	-0.434422	0.663982	0.990358	Pax5
ENSMUSG00000014039	234.529	-0.0633904	0.0916993	-0.691286	0.489386	0.990358	Prdm15
ENSMUSG00000014074	736.406	-0.0632789	0.0710353	-0.890809	0.373031	0.990358	Rnf168
ENSMUSG00000014075	189.987	-0.12772	0.0854277	-1.49507	0.134897	0.990358	Tctex1d2
ENSMUSG00000014077	1472.53	-0.0998703	0.0675505	-1.47845	0.139287	0.990358	Chp1
ENSMUSG00000014104	0.0950515	-0.00275806	0.0159428	-0.172997	0.862654	0.990358	Sval2
ENSMUSG00000014177	293.69	-0.0155047	0.0786431	-0.197153	0.843708	0.990358	Tvp23b
ENSMUSG00000014195	3508.87	-0.0245345	0.05899	-0.415909	0.677476	0.990358	Dnajc7
ENSMUSG00000014226	1609.84	-0.0904604	0.0629323	-1.43742	0.150598	0.990358	Cacybp
ENSMUSG00000014232	333.936	-0.140525	0.0862795	-1.62872	0.103372	0.990358	Cluap1
ENSMUSG00000014243	114.408	0.0593086	0.0965447	0.614313	0.539009	0.990358	Zswim7
ENSMUSG00000014301	151.16	-0.0928924	0.0995121	-0.933478	0.350573	0.990358	Pam16
ENSMUSG00000014303	412.997	-0.0359092	0.0764453	-0.469737	0.638543	0.990358	Glis2
ENSMUSG00000014349	2746.44	0.0188619	0.0541902	0.348069	0.727788	0.990358	Ube2z
ENSMUSG00000014353	599.197	0.0946241	0.0844819	1.12005	0.262692	0.990358	Tmem87b
ENSMUSG00000014355	1915.06	0.101589	0.0839493	1.21012	0.226233	0.990358	Anapc1
ENSMUSG00000014361	129.366	0.0654043	0.108589	0.602312	0.546966	0.990358	Mertk
ENSMUSG00000014402	1185.98	-0.0473768	0.0731554	-0.647618	0.517232	0.990358	Tsg101
ENSMUSG00000014418	217.586	-0.0567425	0.0787367	-0.720661	0.471118	0.990358	Hps5
ENSMUSG00000014444	241.654	0.0497772	0.10943	0.454877	0.649198	0.990358	Piezo1
ENSMUSG00000014470	239.921	-0.111918	0.0819188	-1.36621	0.171874	0.990358	Rnf166
ENSMUSG00000014496	1039.96	0.017797	0.0795188	0.223809	0.822906	0.990358	Ankrd28
ENSMUSG00000014498	2326.57	0.115691	0.0788209	1.46777	0.142166	0.990358	Ankrd52
ENSMUSG00000014503	3.37401	0.0698426	0.0668679	1.04449	0.29626	0.990358	Pkd2l2
ENSMUSG00000014504	565.264	-0.110667	0.067007	-1.65158	0.0986207	0.990358	Srp19
ENSMUSG00000014529	0.293828	-0.00301844	0.0166744	-0.181022	0.85635	0.990358	Tmbim7
ENSMUSG00000014542	0.898638	0.02228	0.0336407	0.662294	0.507783	0.990358	Clec4f
ENSMUSG00000014547	103.322	0.108369	0.0987888	1.09698	0.27265	0.990358	Wdfy2
ENSMUSG00000014550	1078.31	0.0568646	0.0610997	0.930684	0.352017	0.990358	Rbsn
ENSMUSG00000014551	544.46	-0.112837	0.0746553	-1.51143	0.130678	0.990358	Mrps25
ENSMUSG00000014554	235.63	-0.144464	0.0863209	-1.67356	0.0942162	0.990358	Dguok
ENSMUSG00000014599	197.785	-0.039458	0.105185	-0.375131	0.707563	0.990358	Csf1
ENSMUSG00000014601	2939.99	-0.0274718	0.0501811	-0.547454	0.584067	0.990358	Strip1
ENSMUSG00000014602	18348.7	0.172054	0.0886528	1.94076	0.0522875	0.990358	Kif1a
ENSMUSG00000014603	4.96957	0.0792579	0.0655576	1.20898	0.22667	0.990358	Alx3
ENSMUSG00000014606	1883.3	-0.0521001	0.0538734	-0.967083	0.333503	0.990358	Slc25a11
ENSMUSG00000014609	2.23855	0.0268499	0.0482371	0.556623	0.577785	0.990358	Chrne
ENSMUSG00000014633	123.128	-0.0571458	0.103258	-0.553426	0.579971	0.990358	Cmc2
ENSMUSG00000014686	0.102889	-0.00275806	0.0159428	-0.172997	0.862654	0.990358	Ceacam16
ENSMUSG00000014725	0.495367	0.021596	0.0249434	0.865803	0.386598	0.990358	Adam28
ENSMUSG00000014748	1056.49	-0.0453486	0.0633733	-0.715579	0.474252	0.990358	Tex261
ENSMUSG00000014763	1084.94	0.0146728	0.0724084	0.202639	0.839417	0.990358	Fam120b
ENSMUSG00000014769	2693.12	-0.129319	0.0615118	-2.10234	0.0355233	0.990358	Psmb1
ENSMUSG00000014771	184.19	-0.0685559	0.101004	-0.678745	0.4973	0.990358	Pdcd2
ENSMUSG00000014773	326.648	0.0211835	0.107952	0.196231	0.844429	0.990358	Dll1
ENSMUSG00000014776	105.777	0.0866767	0.111741	0.775691	0.437931	0.990358	Nol3
ENSMUSG00000014786	246.346	0.142273	0.110338	1.28943	0.197247	0.990358	Slc9a5
ENSMUSG00000014791	13.1982	0.168147	0.093886	1.79097	0.0732977	0.990358	Elmo3
ENSMUSG00000014813	125.821	-0.0495664	0.110495	-0.448584	0.653732	0.990358	Stc1
ENSMUSG00000014837	3165.5	0.134211	0.0982107	1.36656	0.171763	0.990358	4931428F04Rik
ENSMUSG00000014846	564.543	0.195661	0.108021	1.81133	0.0700904	0.990358	Tppp3
ENSMUSG00000014850	519.597	0.0318435	0.0685286	0.464675	0.642164	0.990358	Msh3
ENSMUSG00000014852	17.2789	-0.181938	0.102849	-1.76898	0.0768967	0.990358	Adamts13
ENSMUSG00000014856	491.269	-0.0532256	0.0721595	-0.737611	0.460751	0.990358	Tmem208
ENSMUSG00000014859	543.163	-0.158691	0.0760515	-2.08662	0.0369226	0.990358	E2f4
ENSMUSG00000014867	2167.54	-0.0090234	0.044382	-0.203312	0.838891	0.990358	Surf4
ENSMUSG00000014873	467.473	-0.0675925	0.0749624	-0.901686	0.367224	0.990358	Surf2
ENSMUSG00000014905	300.281	-0.0681964	0.0892824	-0.763828	0.44497	0.990358	Dnajb9
ENSMUSG00000014907	158.19	-0.0718107	0.0867374	-0.827909	0.407722	0.990358	Naf1
ENSMUSG00000014932	265.924	0.0762408	0.0893421	0.853358	0.393461	0.990358	Yes1
ENSMUSG00000014956	5150.95	-0.0799444	0.0631551	-1.26584	0.20557	0.990358	Ppp1cb
ENSMUSG00000014959	2447.48	0.0147057	0.0462385	0.318039	0.750455	0.990358	Gorasp2
ENSMUSG00000014980	153.275	-0.167165	0.096582	-1.73081	0.0834854	0.990358	Tsen15
ENSMUSG00000015001	0.302269	0.00490316	0.0201389	0.243467	0.807644	0.990358	Oc90
ENSMUSG00000015013	705.544	-0.0906667	0.0712697	-1.27216	0.203315	0.990358	Trappc2l
ENSMUSG00000015016	260.479	0.0761597	0.0769883	0.989237	0.322547	0.990358	Acsf3
ENSMUSG00000015027	170.714	0.123999	0.0962577	1.2882	0.197678	0.990358	Galns
ENSMUSG00000015053	29.1704	0.0682925	0.10802	0.632219	0.527244	0.990358	Gata2
ENSMUSG00000015083	15.5329	0.0968278	0.106154	0.912142	0.361694	0.990358	C8g
ENSMUSG00000015085	206.907	-0.153231	0.103299	-1.48337	0.137976	0.990358	Entpd2
ENSMUSG00000015087	1456.34	-0.0483779	0.0511185	-0.946387	0.343951	0.990358	Rabl6
ENSMUSG00000015092	1357.76	-0.0517628	0.0742099	-0.697519	0.485478	0.990358	Edf1
ENSMUSG00000015093	2.29952	0.0538381	0.0468162	1.14999	0.250149	0.990358	Clic3
ENSMUSG00000015094	4533.35	-0.0762559	0.0619862	-1.23021	0.21862	0.990358	Npdc1
ENSMUSG00000015095	2152.65	-0.0841718	0.0615078	-1.36848	0.171163	0.990358	Fbxw5
ENSMUSG00000015112	32.2614	0.141964	0.109891	1.29187	0.196404	0.990358	Slc25a13
ENSMUSG00000015120	825.753	-0.0275754	0.0728063	-0.37875	0.704874	0.990358	Ube2i
ENSMUSG00000015126	345.747	-0.0480347	0.0913608	-0.525769	0.599049	0.990358	Tsr3
ENSMUSG00000015127	286.959	0.136651	0.0920111	1.48516	0.137503	0.990358	Unkl
ENSMUSG00000015133	54.2082	0.0886124	0.111841	0.792304	0.428183	0.990358	Lrrk1
ENSMUSG00000015143	810.31	0.0210391	0.0900034	0.233759	0.815172	0.990358	Actn1
ENSMUSG00000015149	2180.58	-0.0418563	0.0749545	-0.558423	0.576555	0.990358	Sirt2
ENSMUSG00000015165	3920.91	-0.0421656	0.0516321	-0.816654	0.414126	0.990358	Hnrnpl
ENSMUSG00000015189	1261.6	0.0553919	0.0643213	0.861175	0.389142	0.990358	Casd1
ENSMUSG00000015202	69.8617	0.133271	0.112143	1.18841	0.234674	0.990358	Cnksr3
ENSMUSG00000015214	377.36	-0.0319568	0.0861819	-0.370806	0.710782	0.990358	Mtmr1
ENSMUSG00000015222	11098.8	0.0772366	0.105684	0.730829	0.464883	0.990358	Map2
ENSMUSG00000015224	136.764	-0.0527707	0.101792	-0.518415	0.604168	0.990358	Cyp2j9
ENSMUSG00000015243	724.066	0.126857	0.0979556	1.29504	0.195306	0.990358	Abca1
ENSMUSG00000015247	701.986	0.0191833	0.0806241	0.237935	0.811932	0.990358	Nipsnap3b
ENSMUSG00000015289	273.419	-0.158501	0.076936	-2.06017	0.0393823	0.990358	Lage3
ENSMUSG00000015290	1238.5	-0.0114468	0.0617905	-0.185252	0.853031	0.990358	Ubl4a
ENSMUSG00000015291	13756.3	-0.0430426	0.050864	-0.846229	0.397425	0.990358	Gdi1
ENSMUSG00000015312	78.2797	-0.0520955	0.112354	-0.463674	0.642881	0.990358	Gadd45b
ENSMUSG00000015314	2.09226	0.00990338	0.0505476	0.195922	0.844671	0.990358	Slamf6
ENSMUSG00000015335	202.964	-0.0744863	0.102068	-0.72977	0.465531	0.990358	Zdhhc12
ENSMUSG00000015337	144.782	0.122827	0.0934461	1.31442	0.188705	0.990358	Endog
ENSMUSG00000015340	8.98353	0.0691331	0.0892094	0.774954	0.438367	0.990358	Cybb
ENSMUSG00000015341	710.697	-0.0826709	0.0664717	-1.2437	0.21361	0.990358	Golga7
ENSMUSG00000015342	282.34	0.114597	0.0846003	1.35457	0.175555	0.990358	Xk
ENSMUSG00000015354	54.7142	0.110592	0.112298	0.984805	0.32472	0.990358	Pcolce2
ENSMUSG00000015355	6.12747	-0.111276	0.068076	-1.63458	0.102137	0.990358	Cd48
ENSMUSG00000015357	494.764	0.0277637	0.0617515	0.449603	0.652997	0.990358	Clpx
ENSMUSG00000015363	382.416	-0.114671	0.0902815	-1.27015	0.204031	0.990358	Trabd
ENSMUSG00000015365	2.6393	-0.0303206	0.0538007	-0.563572	0.573046	0.990358	Mov10l1
ENSMUSG00000015377	524.672	0.0580755	0.103751	0.559758	0.575645	0.990358	Dennd6b
ENSMUSG00000015396	342.042	0.0749782	0.107173	0.699602	0.484176	0.990358	Cd83
ENSMUSG00000015405	5.7952	-0.04023	0.0799755	-0.50303	0.614943	0.990358	Ace2
ENSMUSG00000015437	0.0984183	0.00306343	0.0159428	0.192151	0.847624	0.990358	Gzmb
ENSMUSG00000015451	9.63154	0.0375791	0.0918492	0.409139	0.682438	0.990358	C4a
ENSMUSG00000015452	9.65783	0.0399162	0.0930922	0.428782	0.668082	0.990358	Ager
ENSMUSG00000015468	107.837	0.0412473	0.109115	0.378016	0.705419	0.990358	Notch4
ENSMUSG00000015474	141.425	-0.113531	0.104157	-1.09	0.275713	0.990358	Ppt2
ENSMUSG00000015476	2078.17	-0.142442	0.094727	-1.50371	0.132657	0.990358	Prrt1
ENSMUSG00000015478	1179.4	-0.120199	0.0796117	-1.50981	0.131092	0.990358	Rnf5
ENSMUSG00000015484	901.702	-0.133007	0.100842	-1.31896	0.187184	0.990358	Fam163a
ENSMUSG00000015501	4493.99	0.0247391	0.104583	0.23655	0.813006	0.990358	Hivep2
ENSMUSG00000015519	0.299401	-0.00439178	0.0200877	-0.21863	0.826938	0.990358	2310057J18Rik
ENSMUSG00000015522	326.41	-0.0728585	0.0808232	-0.901455	0.367347	0.990358	Arnt
ENSMUSG00000015533	7.71654	-0.019838	0.0865687	-0.229159	0.818745	0.990358	Itga2
ENSMUSG00000015536	1033.16	-0.108003	0.0742502	-1.45459	0.145784	0.990358	Mocs2
ENSMUSG00000015542	169.932	-0.0738523	0.0949512	-0.777792	0.436691	0.990358	Nat9
ENSMUSG00000015568	8122.27	-0.224282	0.111507	-2.01137	0.0442862	0.990358	Lpl
ENSMUSG00000015575	287.097	-0.184041	0.106199	-1.73298	0.0831001	0.990358	Atp6v0e
ENSMUSG00000015597	1297.84	0.0818383	0.0839085	0.975328	0.329398	0.990358	Zfp318
ENSMUSG00000015619	11.3656	0.00825815	0.0348801	0.236758	0.812844	0.990358	Gata3
ENSMUSG00000015652	12.498	0.119236	0.0688871	1.73088	0.0834724	0.990358	Steap1
ENSMUSG00000015653	144.966	0.226012	0.108908	2.07527	0.0379619	0.990358	Steap2
ENSMUSG00000015656	11974.1	0.017115	0.054198	0.315787	0.752164	0.990358	Hspa8
ENSMUSG00000015659	208.987	-0.0786686	0.104987	-0.749316	0.453667	0.990358	Serac1
ENSMUSG00000015665	0.0950515	-0.00275806	0.0159428	-0.172997	0.862654	0.990358	Awat1
ENSMUSG00000015668	487.632	-0.0585402	0.0720491	-0.812505	0.416502	0.990358	Pdzd11
ENSMUSG00000015672	295.522	-0.0510756	0.0795837	-0.641785	0.521013	0.990358	Mrpl32
ENSMUSG00000015697	1059.09	0.040815	0.0708206	0.576315	0.564403	0.990358	Setdb1
ENSMUSG00000015714	644.058	-0.0157004	0.0802888	-0.195549	0.844963	0.990358	Cers2
ENSMUSG00000015745	681.813	-0.0648108	0.0894638	-0.724435	0.468799	0.990358	Plekho1
ENSMUSG00000015747	862.572	-0.0846674	0.0716219	-1.18214	0.237148	0.990358	Vps45
ENSMUSG00000015748	263.882	-0.046283	0.0780211	-0.593211	0.55304	0.990358	Prpf3
ENSMUSG00000015749	2324.31	-0.0505305	0.0677262	-0.746101	0.455607	0.990358	Anp32e
ENSMUSG00000015750	288.646	-0.0790118	0.0816795	-0.967339	0.333375	0.990358	Aph1a
ENSMUSG00000015755	1555.39	0.0519286	0.071212	0.729211	0.465873	0.990358	Tab2
ENSMUSG00000015757	861.019	0.0207163	0.0708467	0.292411	0.769973	0.990358	Ppil4
ENSMUSG00000015759	1169.25	0.0300659	0.0609414	0.493357	0.62176	0.990358	Cnih1
ENSMUSG00000015766	851.643	0.0187592	0.0975891	0.192226	0.847565	0.990358	Eps8
ENSMUSG00000015776	884.883	-0.0978497	0.066756	-1.46578	0.142708	0.990358	Med22
ENSMUSG00000015787	0.106963	0.00306343	0.0159428	0.192151	0.847624	0.990358	Abo
ENSMUSG00000015790	761.801	-0.0184015	0.0736599	-0.249817	0.802729	0.990358	Surf1
ENSMUSG00000015804	951.769	-0.104105	0.0615809	-1.69053	0.0909261	0.990358	Med28
ENSMUSG00000015806	1245.42	-0.0810349	0.0646028	-1.25435	0.209713	0.990358	Qdpr
ENSMUSG00000015812	0.493703	-0.00656018	0.024716	-0.265423	0.790684	0.990358	Gnrh1
ENSMUSG00000015829	1601.74	0.180462	0.0838155	2.15309	0.0313117	0.990358	Tnr
ENSMUSG00000015837	5306.56	0.0192555	0.0642716	0.299595	0.764486	0.990358	Sqstm1
ENSMUSG00000015839	166.521	-0.117753	0.10602	-1.11066	0.266713	0.990358	Nfe2l2
[truncated: 45,730 more rows]

## Sheet: WtvsOE_cortex
GeneID	BaseMean	Log2FC	StdErr	Wald-stats	p-value	Adj. p-value	GeneName
ENSMUSG00000025326	1652.84	0.916661	0.0817504	11.2129	3.52389e-29	9.38411e-25	Ube3a
ENSMUSG00000102070	594.292	-0.42124	0.0834536	-5.0476	4.47406e-07	0.00595721	Gm28661
ENSMUSG00000101249	731.989	-0.428043	0.086557	-4.94521	7.60608e-07	0.00675167	Gm29216
ENSMUSG00000064337	8507.53	-0.392453	0.088395	-4.43976	9.00587e-06	0.0479653	mt-Rnr1
ENSMUSG00000100862	1075.69	-0.394887	0.088143	-4.48007	7.46194e-06	0.0479653	Gm10925
ENSMUSG00000083563	934.404	-0.340832	0.0836586	-4.07408	4.61956e-05	0.188663	Gm13340
ENSMUSG00000100131	317.122	-0.358985	0.0884736	-4.05754	4.95923e-05	0.188663	Gm28439
ENSMUSG00000020863	1507.2	-0.281485	0.0724806	-3.8836	0.000102922	0.304534	Luc7l3
ENSMUSG00000022797	1805.04	0.282382	0.0723711	3.90186	9.54545e-05	0.304534	Tfrc
ENSMUSG00000101111	1254.59	-0.325116	0.0871352	-3.73116	0.000190599	0.507564	Gm28437
ENSMUSG00000060534	242.095	0.327229	0.0888614	3.68246	0.000230991	0.559207	Dcc
ENSMUSG00000031529	1472.67	0.242927	0.0679376	3.57574	0.000349239	0.62922	Tnks
ENSMUSG00000050711	2190.77	-0.215131	0.0601678	-3.57552	0.000349531	0.62922	Scg2
ENSMUSG00000058886	4509.45	-0.216363	0.0601579	-3.59659	0.000322413	0.62922	Deaf1
ENSMUSG00000101939	160.698	-0.318436	0.0891508	-3.57188	0.000354423	0.62922	Gm28438
ENSMUSG00000037035	244.119	0.276697	0.0783766	3.53036	0.000415002	0.69072	Inhbb
ENSMUSG00000022285	12703.9	-0.105771	0.0301638	-3.50656	0.000453936	0.711077	Ywhaz
ENSMUSG00000097789	73.0009	0.294962	0.0848126	3.47781	0.000505537	0.747914	Gm2115
ENSMUSG00000000001	1954.87	-0.0120392	0.0556354	-0.216394	0.82868	0.995558	Gnai3
ENSMUSG00000000003	0.0984887	0.00159375	0.0100353	0.158815	0.873815	0.995558	Pbsn
ENSMUSG00000000028	71.1601	-0.0217234	0.0890746	-0.243879	0.807324	0.995558	Cdc45
ENSMUSG00000000031	237.49	0.0691559	0.061464	1.12514	0.260528	0.995558	H19
ENSMUSG00000000037	34.9636	-0.0597327	0.0876745	-0.681301	0.495681	0.995558	Scml2
ENSMUSG00000000049	1.48144	0.00345447	0.0268253	0.128777	0.897534	0.995558	Apoh
ENSMUSG00000000056	1637.26	0.0459101	0.0488882	0.939082	0.347689	0.995558	Narf
ENSMUSG00000000058	605.038	-0.0819417	0.0791929	-1.03471	0.300804	0.995558	Cav2
ENSMUSG00000000078	1938.11	-0.00831252	0.0550661	-0.150955	0.880011	0.995558	Klf6
ENSMUSG00000000085	1229.57	-0.0405526	0.0554319	-0.731576	0.464427	0.995558	Scmh1
ENSMUSG00000000088	3209.66	0.0402728	0.0409383	0.983744	0.325241	0.995558	Cox5a
ENSMUSG00000000093	23.7458	0.0947598	0.0764039	1.24025	0.214883	0.995558	Tbx2
ENSMUSG00000000094	8.89549	0.0184487	0.0607757	0.303554	0.761467	0.995558	Tbx4
ENSMUSG00000000120	97.5461	0.0865418	0.0874578	0.989526	0.322406	0.995558	Ngfr
ENSMUSG00000000125	51.1589	-0.0250671	0.087737	-0.285707	0.775103	0.995558	Wnt3
ENSMUSG00000000126	253.138	-0.0473736	0.0891877	-0.531168	0.595302	0.995558	Wnt9a
ENSMUSG00000000127	379.659	0.0724328	0.062558	1.15785	0.246925	0.995558	Fer
ENSMUSG00000000131	2004.05	-0.00326749	0.0429467	-0.0760824	0.939354	0.995558	Xpo6
ENSMUSG00000000134	611.384	0.0304239	0.0569544	0.53418	0.593217	0.995558	Tfe3
ENSMUSG00000000142	372.334	0.14856	0.0789916	1.8807	0.0600124	0.995558	Axin2
ENSMUSG00000000148	524.893	-0.0910568	0.0703735	-1.29391	0.195697	0.995558	Brat1
ENSMUSG00000000149	1913.03	0.0254005	0.0543433	0.467409	0.640207	0.995558	Gna12
ENSMUSG00000000154	2.82829	-0.0364666	0.0392785	-0.928412	0.353194	0.995558	Slc22a18
ENSMUSG00000000159	10.1173	-0.00938143	0.0642067	-0.146113	0.883832	0.995558	Igsf5
ENSMUSG00000000167	15.4803	-0.0366638	0.0652134	-0.562212	0.573971	0.995558	Pih1d2
ENSMUSG00000000168	1363.12	0.0853371	0.0600321	1.42152	0.155164	0.995558	Dlat
ENSMUSG00000000171	2327.03	0.035979	0.04247	0.847161	0.396905	0.995558	Sdhd
ENSMUSG00000000182	4.62663	-0.0050873	0.0467683	-0.108777	0.91338	0.995558	Fgf23
ENSMUSG00000000184	1910.25	0.0951219	0.0651414	1.46024	0.144225	0.995558	Ccnd2
ENSMUSG00000000194	1183.5	0.0353331	0.0577547	0.61178	0.540683	0.995558	Gpr107
ENSMUSG00000000197	1143.83	0.0351937	0.0845401	0.416296	0.677194	0.995558	Nalcn
ENSMUSG00000000202	137.708	0.16652	0.0866758	1.92118	0.0547092	0.995558	Btbd17
ENSMUSG00000000204	1.17391	0.0188112	0.0258448	0.727852	0.466704	0.995558	Slfn4
ENSMUSG00000000214	15.0781	-0.124997	0.0579255	-2.15789	0.0309368	0.995558	Th
ENSMUSG00000000216	1.35263	0.0261909	0.0262112	0.999227	0.317685	0.995558	Scnn1g
ENSMUSG00000000223	1113.89	-0.108656	0.0819683	-1.32559	0.184977	0.995558	Drp2
ENSMUSG00000000244	1.77035	0.0182273	0.0315042	0.578568	0.562881	0.995558	Tspan32
ENSMUSG00000000247	1628.35	-0.0142871	0.0848948	-0.168291	0.866354	0.995558	Lhx2
ENSMUSG00000000248	0.193682	0.00342594	0.0100353	0.341389	0.732811	0.995558	Clec2g
ENSMUSG00000000253	415.062	0.0537258	0.0733136	0.732822	0.463667	0.995558	Gmpr
ENSMUSG00000000263	1.57914	0.0281279	0.0291869	0.963716	0.335188	0.995558	Glra1
ENSMUSG00000000266	471.709	-0.0197459	0.0841663	-0.234606	0.814515	0.995558	Mid2
ENSMUSG00000000275	131.847	0.134109	0.0835865	1.60443	0.108618	0.995558	Trim25
ENSMUSG00000000276	900.396	0.0336957	0.0714426	0.471647	0.637179	0.995558	Dgke
ENSMUSG00000000278	312.025	0.0247596	0.0777133	0.318602	0.750029	0.995558	Scpep1
ENSMUSG00000000282	804.137	0.012841	0.0556162	0.230886	0.817403	0.995558	Mnt
ENSMUSG00000000290	17.326	0.0478533	0.0762793	0.627343	0.530434	0.995558	Itgb2
ENSMUSG00000000295	407.584	0.0706358	0.0664655	1.06274	0.287898	0.995558	Hddc2
ENSMUSG00000000296	217.745	0.0465516	0.0871745	0.534005	0.593338	0.995558	Tpd52l1
ENSMUSG00000000301	67.9323	-0.00426947	0.0891771	-0.0478763	0.961815	0.995558	Pemt
ENSMUSG00000000303	46.268	0.0786785	0.0487164	1.61503	0.106304	0.995558	Cdh1
ENSMUSG00000000305	873.875	0.0130431	0.0865157	0.15076	0.880165	0.995558	Cdh4
ENSMUSG00000000308	1808.02	-0.0186128	0.0707464	-0.263092	0.792479	0.995558	Ckmt1
ENSMUSG00000000317	308.452	0.0606254	0.0780203	0.777046	0.437131	0.995558	Bcl6b
ENSMUSG00000000318	6.25578	0.0518639	0.043468	1.19315	0.232811	0.995558	Clec10a
ENSMUSG00000000320	2.77434	-0.0382294	0.0323837	-1.18051	0.237797	0.995558	Alox12
ENSMUSG00000000325	995.695	-0.0274813	0.0707587	-0.388381	0.697734	0.995558	Arvcf
ENSMUSG00000000326	1243.57	-0.0298487	0.0700166	-0.426308	0.669883	0.995558	Comt
ENSMUSG00000000339	1207.07	-0.0823032	0.0515287	-1.59723	0.110214	0.995558	Rtca
ENSMUSG00000000340	380.988	0.020061	0.0646364	0.310367	0.756282	0.995558	Dbt
ENSMUSG00000000346	1299.55	0.0228111	0.0587537	0.38825	0.697831	0.995558	Dazap2
ENSMUSG00000000355	825.883	0.0597368	0.0483245	1.23616	0.216399	0.995558	Mcts1
ENSMUSG00000000359	2.27176	-0.0298144	0.0366088	-0.814404	0.415413	0.995558	Rem1
ENSMUSG00000000365	15.4557	-0.0710237	0.071772	-0.989574	0.322383	0.995558	Rnf17
ENSMUSG00000000374	2207.88	0.0112387	0.0464219	0.2421	0.808703	0.995558	Trappc10
ENSMUSG00000000378	1054.65	-0.0798903	0.0641938	-1.24452	0.213309	0.995558	Ccm2
ENSMUSG00000000384	608.65	0.00287366	0.0644535	0.044585	0.964438	0.995558	Tbrg4
ENSMUSG00000000385	1.85348	-0.0175701	0.0320736	-0.547806	0.583825	0.995558	Tmprss2
ENSMUSG00000000386	2.57096	-0.0211244	0.0363365	-0.581354	0.561002	0.995558	Mx1
ENSMUSG00000000392	44.6913	-0.0698423	0.0834032	-0.837405	0.402365	0.995558	Fap
ENSMUSG00000000394	4.55649	0.0159605	0.0498172	0.320382	0.748678	0.995558	Gcg
ENSMUSG00000000399	1879.5	0.00284598	0.0401153	0.0709449	0.943442	0.995558	Ndufa9
ENSMUSG00000000402	31.3589	0.0379417	0.0833065	0.455447	0.648787	0.995558	Egfl6
ENSMUSG00000000409	189.857	-0.0445404	0.0793705	-0.56117	0.574682	0.995558	Lck
ENSMUSG00000000411	4.1213	0.0479738	0.0477706	1.00425	0.315256	0.995558	Tssk3
ENSMUSG00000000416	980.177	0.0379732	0.0761374	0.498746	0.617958	0.995558	Cttnbp2
ENSMUSG00000000420	946.824	0.0382079	0.0541671	0.705371	0.480579	0.995558	Galnt1
ENSMUSG00000000439	968.438	0.0325168	0.052897	0.614719	0.53874	0.995558	Mkrn2
ENSMUSG00000000440	17.1878	-0.0525539	0.068662	-0.7654	0.444034	0.995558	Pparg
ENSMUSG00000000441	2987.94	-0.0625623	0.0543867	-1.15032	0.25001	0.995558	Raf1
ENSMUSG00000000486	28.4235	-0.0524118	0.0836975	-0.626205	0.531181	0.995558	2001-09-01
ENSMUSG00000000489	585.139	0.0729471	0.0721416	1.01116	0.311938	0.995558	Pdgfb
ENSMUSG00000000530	102.957	0.029012	0.0882261	0.328837	0.742279	0.995558	Acvrl1
ENSMUSG00000000531	184.257	-0.00713745	0.0768818	-0.0928366	0.926033	0.995558	Grasp
ENSMUSG00000000532	3194.94	0.0210618	0.044516	0.473129	0.636121	0.995558	Acvr1b
ENSMUSG00000000538	2949.74	0.00444164	0.0523778	0.0848	0.93242	0.995558	Tom1l2
ENSMUSG00000000552	942.74	0.0464352	0.0499485	0.92966	0.352547	0.995558	Zfp385a
ENSMUSG00000000555	119.814	-0.0390907	0.0866898	-0.450926	0.652043	0.995558	Itga5
ENSMUSG00000000560	377.158	0.0578862	0.0885571	0.65366	0.513331	0.995558	Gabra2
ENSMUSG00000000561	600.252	-0.025432	0.0705919	-0.360268	0.718647	0.995558	Wdr77
ENSMUSG00000000562	3.5975	0.02701	0.0452121	0.597406	0.550236	0.995558	Adora3
ENSMUSG00000000563	3480.79	-0.0207549	0.041267	-0.502942	0.615005	0.995558	Atp5pb
ENSMUSG00000000567	288.952	0.236171	0.076296	3.09545	0.00196512	0.995558	Sox9
ENSMUSG00000000568	2991.4	0.00483009	0.0575761	0.0838905	0.933143	0.995558	Hnrnpd
ENSMUSG00000000579	11.1284	-0.129113	0.0667592	-1.93401	0.0531115	0.995558	Dynlt1c
ENSMUSG00000000581	1063.6	-0.0144045	0.0777901	-0.185171	0.853095	0.995558	C1d
ENSMUSG00000000594	1457.07	0.0251099	0.0520969	0.481984	0.629817	0.995558	Gm2a
ENSMUSG00000000605	5883.39	0.00317836	0.0373228	0.0851584	0.932135	0.995558	Clcn4
ENSMUSG00000000627	1451.57	-0.0231894	0.0581405	-0.398851	0.690003	0.995558	Sema4f
ENSMUSG00000000628	52.5892	0.182719	0.0854947	2.1372	0.0325816	0.995558	Hk2
ENSMUSG00000000631	2943.46	0.00993119	0.071812	0.138294	0.890008	0.995558	Myo18a
ENSMUSG00000000632	6157.33	0.0504981	0.059909	0.842913	0.399277	0.995558	Sez6
ENSMUSG00000000673	0.200375	-0.00390281	0.0100353	-0.388908	0.697344	0.995558	Haao
ENSMUSG00000000682	14.579	-0.0222381	0.0695898	-0.31956	0.749302	0.995558	Cd52
ENSMUSG00000000686	8.15693	0.0574351	0.060828	0.94422	0.345057	0.995558	Abhd15
ENSMUSG00000000693	52.4093	0.046005	0.0886724	0.518819	0.603887	0.995558	Loxl3
ENSMUSG00000000706	0.193447	-0.000238434	0.0100353	-0.0237595	0.981044	0.995558	Btn1a1
ENSMUSG00000000708	147.874	0.111759	0.0810729	1.37851	0.168047	0.995558	Kat2b
ENSMUSG00000000711	1594.5	-0.00106339	0.0453936	-0.0234259	0.981311	0.995558	Rab5b
ENSMUSG00000000724	6.66029	0.0319315	0.0528427	0.604275	0.545661	0.995558	Cryba1
ENSMUSG00000000730	0.0927415	0.00159375	0.0100353	0.158815	0.873815	0.995558	Dnmt3l
ENSMUSG00000000731	1.72798	-0.00785551	0.0300234	-0.261646	0.793595	0.995558	Aire
ENSMUSG00000000732	17.5097	0.0737475	0.0698205	1.05625	0.290856	0.995558	Icosl
ENSMUSG00000000738	1113.37	-0.0483801	0.053669	-0.901453	0.367347	0.995558	Spg7
ENSMUSG00000000739	1.97896	0.0182192	0.0338761	0.537817	0.590703	0.995558	Sult5a1
ENSMUSG00000000740	2145.61	0.00375083	0.067152	0.0558558	0.955457	0.995558	Rpl13
ENSMUSG00000000743	2401.22	0.00588278	0.0517121	0.11376	0.909428	0.995558	Chmp1a
ENSMUSG00000000753	285.243	0.117796	0.0883759	1.3329	0.182564	0.995558	Serpinf1
ENSMUSG00000000759	587.88	-0.0241989	0.0723192	-0.334612	0.737918	0.995558	Tubgcp3
ENSMUSG00000000766	19.7723	0.134456	0.073524	1.82873	0.0674396	0.995558	Oprm1
ENSMUSG00000000776	491.097	-0.0573674	0.0603895	-0.949956	0.342134	0.995558	Polr3d
ENSMUSG00000000782	92.4387	0.0285827	0.0889505	0.321333	0.747958	0.995558	Tcf7
ENSMUSG00000000787	4338.75	0.00622868	0.0794864	0.0783615	0.93754	0.995558	Ddx3x
ENSMUSG00000000791	2.00715	-0.00297187	0.0333086	-0.0892223	0.928905	0.995558	Il12rb1
ENSMUSG00000000792	182.126	-0.0999634	0.0811791	-1.23139	0.218176	0.995558	Slc5a5
ENSMUSG00000000794	278.193	0.123436	0.0858718	1.43744	0.150593	0.995558	Kcnn3
ENSMUSG00000000804	1905.08	-0.00880021	0.0616788	-0.142678	0.886544	0.995558	Usp32
ENSMUSG00000000805	178.233	0.0543922	0.0851364	0.638883	0.522899	0.995558	Car4
ENSMUSG00000000811	499.47	-0.0699335	0.0820584	-0.85224	0.394081	0.995558	Txnrd3
ENSMUSG00000000817	1.40975	-0.00279923	0.0284318	-0.0984539	0.921572	0.995558	Fasl
ENSMUSG00000000823	2333.83	-0.0755593	0.0552173	-1.3684	0.171187	0.995558	Zfp512b
ENSMUSG00000000826	9733.83	-0.00835966	0.0410249	-0.20377	0.838533	0.995558	Dnajc5
ENSMUSG00000000827	1030.91	-0.0379284	0.0526327	-0.720624	0.471141	0.995558	Tpd52l2
ENSMUSG00000000838	1006.49	-0.0838819	0.0565253	-1.48397	0.137817	0.995558	Fmr1
ENSMUSG00000000861	3254.37	0.0789354	0.0580593	1.35956	0.173968	0.995558	Bcl11a
ENSMUSG00000000869	0.395241	0.00642232	0.0137208	0.46807	0.639734	0.995558	Il4
ENSMUSG00000000876	339.982	-0.0175974	0.0735599	-0.239225	0.810931	0.995558	Pxmp4
ENSMUSG00000000881	3343.6	-0.0228233	0.0744953	-0.306372	0.759322	0.995558	Dlg3
ENSMUSG00000000884	119.038	-0.0234538	0.0848542	-0.276401	0.78224	0.995558	Gnb1l
ENSMUSG00000000889	20.1145	-0.178358	0.0809691	-2.2028	0.0276092	0.995558	Dbh
ENSMUSG00000000901	74.6558	0.0649417	0.0878525	0.739213	0.459778	0.995558	Mmp11
ENSMUSG00000000902	1788.75	-0.0285834	0.0560676	-0.509803	0.61019	0.995558	Smarcb1
ENSMUSG00000000903	0.388786	-0.00521184	0.0115906	-0.449661	0.652955	0.995558	Vpreb3
ENSMUSG00000000915	1911.07	-0.0725315	0.0760779	-0.953384	0.340395	0.995558	Hip1r
ENSMUSG00000000916	196.378	-0.0639903	0.0872387	-0.733509	0.463248	0.995558	Nsun5
ENSMUSG00000000934	317.229	-0.00208781	0.0714589	-0.029217	0.976692	0.995558	Top1mt
ENSMUSG00000000948	129.386	0.0733647	0.0889371	0.824906	0.409425	0.995558	Gm38393
ENSMUSG00000000957	623.461	0.0975231	0.0748973	1.30209	0.192885	0.995558	Mmp14
ENSMUSG00000000958	17.9068	0.0455315	0.075681	0.601624	0.547424	0.995558	Slc7a7
ENSMUSG00000000959	1210.16	-0.00574396	0.0506158	-0.113482	0.909649	0.995558	Oxa1l
ENSMUSG00000000976	403.337	-0.014776	0.0610275	-0.24212	0.808687	0.995558	Heatr6
ENSMUSG00000000982	6.54539	-0.0060974	0.0499594	-0.122047	0.902862	0.995558	Ccl3
ENSMUSG00000000983	3.88816	-0.0270009	0.0376133	-0.717856	0.472846	0.995558	Wfdc18
ENSMUSG00000001014	2.57968	-0.0391593	0.0400978	-0.976595	0.328769	0.995558	Icam4
ENSMUSG00000001016	2496.04	-0.0463909	0.053186	-0.872238	0.383078	0.995558	Ilf2
ENSMUSG00000001017	2675.32	-0.056647	0.044337	-1.27765	0.201375	0.995558	Chtop
ENSMUSG00000001018	555.898	-0.0032666	0.0674105	-0.0484584	0.961351	0.995558	Snapin
ENSMUSG00000001020	7.97277	-0.0273751	0.0601992	-0.454742	0.649295	0.995558	S100a4
ENSMUSG00000001021	13.9042	-0.0832895	0.0712738	-1.16859	0.242571	0.995558	S100a3
ENSMUSG00000001025	147.107	-0.025393	0.0799172	-0.317741	0.750681	0.995558	S100a6
ENSMUSG00000001027	1.51349	0.00269864	0.0280806	0.0961033	0.923439	0.995558	Scn4a
ENSMUSG00000001029	51.5132	0.054029	0.0888506	0.608088	0.543129	0.995558	Icam2
ENSMUSG00000001034	1191.38	0.0166557	0.0644831	0.258295	0.796179	0.995558	Mapk7
ENSMUSG00000001036	1827.62	0.0376058	0.0426651	0.881418	0.378092	0.995558	Epn2
ENSMUSG00000001039	104.831	0.0885929	0.0839516	1.05529	0.291294	0.995558	B9d1
ENSMUSG00000001052	1040.01	0.0414879	0.0527944	0.785839	0.431962	0.995558	Sec24b
ENSMUSG00000001053	248.017	0.0233486	0.0833916	0.279988	0.779487	0.995558	N4bp3
ENSMUSG00000001054	797.649	-0.0248663	0.0546733	-0.454816	0.649241	0.995558	Rmnd5b
ENSMUSG00000001056	748.602	-0.00254168	0.0711145	-0.0357407	0.971489	0.995558	Nhp2
ENSMUSG00000001062	1349.11	-0.0853443	0.0652256	-1.30845	0.190721	0.995558	Vps9d1
ENSMUSG00000001065	258.872	-0.0397881	0.0835363	-0.476297	0.633863	0.995558	Zfp276
ENSMUSG00000001082	405.04	-0.0841338	0.0871431	-0.965466	0.334311	0.995558	Mfsd10
ENSMUSG00000001089	627.929	0.0324153	0.0761599	0.425622	0.670384	0.995558	Luzp1
ENSMUSG00000001095	0.299361	0.00628989	0.0109724	0.573247	0.566477	0.995558	Slc13a2
ENSMUSG00000001098	1436.58	-0.0102981	0.0715696	-0.14389	0.885587	0.995558	Kctd10
ENSMUSG00000001100	1939.79	0.00461415	0.0478072	0.0965157	0.923111	0.995558	Poldip2
ENSMUSG00000001103	6.96052	0.0683032	0.0523113	1.30571	0.191652	0.995558	Sebox
ENSMUSG00000001105	739.315	-0.0257503	0.0652634	-0.39456	0.693168	0.995558	Ift20
ENSMUSG00000001119	286.328	0.124941	0.0870787	1.43481	0.151342	0.995558	Col6a1
ENSMUSG00000001120	1009.09	-0.0787463	0.0526431	-1.49585	0.134692	0.995558	Pcbp3
ENSMUSG00000001123	120.19	0.00804837	0.0857498	0.0938588	0.925221	0.995558	Lgals9
ENSMUSG00000001127	2999.7	-0.0484539	0.0432987	-1.11906	0.263114	0.995558	Araf
ENSMUSG00000001128	39.8039	-0.00883442	0.0881958	-0.100168	0.920211	0.995558	Cfp
ENSMUSG00000001131	11.2129	0.0353279	0.0586189	0.602671	0.546728	0.995558	Timp1
ENSMUSG00000001134	56.4082	0.0453218	0.0891291	0.508496	0.611106	0.995558	Uxt
ENSMUSG00000001138	528.975	0.0219056	0.0705192	0.310633	0.75608	0.995558	Cnnm3
ENSMUSG00000001143	643.363	0.0863262	0.0532192	1.62209	0.104785	0.995558	Lman2l
ENSMUSG00000001150	845.355	0.0528389	0.0606758	0.870839	0.383842	0.995558	Mcm3ap
ENSMUSG00000001151	170.745	0.115363	0.0802373	1.43777	0.150499	0.995558	Pcnt
ENSMUSG00000001155	1.30811	-0.0260697	0.0259771	-1.00356	0.315589	0.995558	Ftcd
ENSMUSG00000001156	285.943	-0.014083	0.0772854	-0.182221	0.855409	0.995558	Mxd1
ENSMUSG00000001157	503.953	0.04256	0.064277	0.662134	0.507886	0.995558	Gmcl1
ENSMUSG00000001158	551.768	-0.138819	0.0595694	-2.33037	0.0197866	0.995558	Snrnp27
ENSMUSG00000001166	21.0456	-0.0102588	0.0823407	-0.12459	0.900848	0.995558	Oas1c
ENSMUSG00000001168	0.765905	0.00616884	0.0175333	0.351836	0.724961	0.995558	Oas1h
ENSMUSG00000001173	997.676	0.0076453	0.0545994	0.140025	0.88864	0.995558	Ocrl
ENSMUSG00000001175	55898	-0.0955485	0.0718547	-1.32975	0.183602	0.995558	Calm1
ENSMUSG00000001211	5216.49	-0.027869	0.0658384	-0.423294	0.672081	0.995558	Agpat3
ENSMUSG00000001225	2.4369	0.0145643	0.0288597	0.504659	0.613798	0.995558	Slc26a3
ENSMUSG00000001227	1955.68	-0.0190438	0.0672479	-0.283189	0.777032	0.995558	Sema6b
ENSMUSG00000001228	79.3076	0.170649	0.0878652	1.94217	0.0521163	0.995558	Uhrf1
ENSMUSG00000001229	741.369	0.0579081	0.0674202	0.858913	0.390388	0.995558	Dpp9
ENSMUSG00000001240	405.844	0.0289913	0.077967	0.37184	0.710012	0.995558	Ramp2
ENSMUSG00000001247	138.188	0.104951	0.0891675	1.17701	0.239193	0.995558	Lsr
ENSMUSG00000001248	3079.06	-0.0529297	0.0815964	-0.648677	0.516547	0.995558	Gramd1a
ENSMUSG00000001249	4.32043	-0.0815186	0.0499918	-1.63064	0.102967	0.995558	Hpn
ENSMUSG00000001260	277.086	0.0763146	0.0885201	0.862116	0.388624	0.995558	Gabrg1
ENSMUSG00000001270	7483.51	0.0291512	0.0575335	0.506682	0.612378	0.995558	Ckb
ENSMUSG00000001280	353.751	0.0558239	0.0674173	0.828036	0.40765	0.995558	Sp1
ENSMUSG00000001281	4.94037	-0.0302982	0.0471154	-0.643065	0.520182	0.995558	Itgb7
ENSMUSG00000001285	417.63	-0.0824769	0.0698772	-1.18031	0.237876	0.995558	Myg1
ENSMUSG00000001288	147.459	0.0542533	0.0828865	0.654549	0.512758	0.995558	Rarg
ENSMUSG00000001289	1980.93	-0.0422161	0.0598955	-0.70483	0.480916	0.995558	Pfdn5
ENSMUSG00000001300	2044.85	-0.0203466	0.0694162	-0.29311	0.769438	0.995558	Efnb2
ENSMUSG00000001305	178.665	-0.115766	0.0781737	-1.48088	0.138638	0.995558	Rrp15
ENSMUSG00000001313	1107.87	-0.0705236	0.0596943	-1.18141	0.237438	0.995558	Rnd2
ENSMUSG00000001333	17.744	0.0588115	0.0794301	0.740418	0.459047	0.995558	Sync
ENSMUSG00000001334	861.56	-0.0295137	0.0816261	-0.361571	0.717672	0.995558	Fndc5
ENSMUSG00000001348	5.3714	0.0283083	0.0426596	0.663586	0.506955	0.995558	Acp5
ENSMUSG00000001349	3.33815	0.0539931	0.0381836	1.41404	0.15735	0.995558	Cnn1
ENSMUSG00000001366	1686.27	-0.0245649	0.0474789	-0.517386	0.604887	0.995558	Fbxo9
ENSMUSG00000001376	1525.87	-0.0620815	0.052524	-1.18197	0.23722	0.995558	Vps50
ENSMUSG00000001380	2480.14	-0.0376832	0.04156	-0.906718	0.364556	0.995558	Hars
ENSMUSG00000001383	2923.91	-0.057314	0.0554763	-1.03313	0.301545	0.995558	Zmat2
ENSMUSG00000001403	73.8012	0.0811546	0.08918	0.910009	0.362818	0.995558	Ube2c
ENSMUSG00000001415	1604.8	0.0252394	0.0662417	0.38102	0.703189	0.995558	Smg5
ENSMUSG00000001416	3834.89	-0.00908983	0.0504895	-0.180034	0.857126	0.995558	Cct3
ENSMUSG00000001418	540.722	0.0651761	0.0542191	1.20209	0.22933	0.995558	Glmp
ENSMUSG00000001419	3265.49	-0.0469209	0.0586238	-0.800373	0.423495	0.995558	Mef2d
ENSMUSG00000001420	12.6479	-0.0434828	0.0699627	-0.621514	0.534262	0.995558	Tmem79
ENSMUSG00000001424	1955.36	0.0278845	0.0592611	0.470536	0.637972	0.995558	Snd1
ENSMUSG00000001435	260.008	0.104392	0.0887098	1.17678	0.239284	0.995558	Col18a1
ENSMUSG00000001436	349.06	0.141569	0.073727	1.92018	0.0548353	0.995558	Slc19a1
ENSMUSG00000001440	3331.55	0.0189552	0.0475165	0.398918	0.689953	0.995558	Kpnb1
ENSMUSG00000001441	2957.14	0.0346951	0.0488227	0.710636	0.47731	0.995558	Npepps
ENSMUSG00000001444	7.41233	-0.0978142	0.0481041	-2.03339	0.0420135	0.995558	Tbx21
ENSMUSG00000001445	852.364	0.0224237	0.0581907	0.385349	0.699979	0.995558	Mrpl10
ENSMUSG00000001467	2399.55	0.0102875	0.0433415	0.237358	0.812379	0.995558	Cyp51
ENSMUSG00000001472	9528.17	-0.0713396	0.049818	-1.43201	0.152142	0.995558	Tcf25
ENSMUSG00000001473	102.132	0.0903169	0.0879006	1.02749	0.30419	0.995558	Tubb6
ENSMUSG00000001482	1470.53	-0.00165435	0.0506812	-0.0326424	0.97396	0.995558	Def8
ENSMUSG00000001493	44.8371	0.0220382	0.0889942	0.247636	0.804416	0.995558	Meox1
ENSMUSG00000001494	0.488644	0.00466852	0.017485	0.267001	0.789469	0.995558	Sost
ENSMUSG00000001496	6.1371	0.0180427	0.0510751	0.353257	0.723896	0.995558	Nkx2-1
ENSMUSG00000001504	2.23928	0.0475567	0.0333864	1.42443	0.154321	0.995558	Irx2
ENSMUSG00000001506	502.873	0.16498	0.0713708	2.3116	0.0208	0.995558	Col1a1
ENSMUSG00000001507	309.704	0.0154933	0.08168	0.189684	0.849557	0.995558	Itga3
ENSMUSG00000001508	1.19404	-0.001884	0.0284031	-0.0663309	0.947114	0.995558	Sgca
ENSMUSG00000001510	0.291982	-0.00349437	0.0130223	-0.268337	0.78844	0.995558	Dlx3
ENSMUSG00000001517	128.344	0.0533106	0.0859948	0.619928	0.535305	0.995558	Foxm1
ENSMUSG00000001518	323.851	-0.0574835	0.0680826	-0.844321	0.39849	0.995558	Itfg2
ENSMUSG00000001520	46.5921	-0.12194	0.0884619	-1.37844	0.168067	0.995558	Nrip2
ENSMUSG00000001521	284.512	0.00583522	0.0769216	0.0758594	0.939531	0.995558	Tulp3
ENSMUSG00000001524	204.959	0.0496948	0.0743148	0.668706	0.503683	0.995558	Gtf2h4
ENSMUSG00000001525	56145.1	-0.0635443	0.0590094	-1.07685	0.281547	0.995558	Tubb5
ENSMUSG00000001542	119.625	0.00763782	0.0860114	0.0888	0.929241	0.995558	Ell2
ENSMUSG00000001552	1150.27	-0.0174857	0.0667337	-0.262022	0.793305	0.995558	Jup
ENSMUSG00000001555	246.156	0.188103	0.0851401	2.20933	0.0271515	0.995558	Fkbp10
ENSMUSG00000001558	6.88505	0.037244	0.0589249	0.632059	0.527349	0.995558	Klhl10
ENSMUSG00000001569	435.217	0.00325527	0.0601312	0.0541362	0.956827	0.995558	Nom1
ENSMUSG00000001576	3873.42	-0.00155169	0.0398827	-0.0389062	0.968965	0.995558	Ergic1
ENSMUSG00000001583	2.82787	-0.0607269	0.0406896	-1.49244	0.135583	0.995558	Tnk1
ENSMUSG00000001588	1.63497	-0.021753	0.0289596	-0.751148	0.452563	0.995558	Acap1
ENSMUSG00000001604	4.14218	0.0146462	0.0386031	0.379404	0.704388	0.995558	Tcea3
ENSMUSG00000001627	892.449	-0.0071412	0.0547971	-0.130321	0.896313	0.995558	Ifrd1
ENSMUSG00000001630	176.851	-0.0246799	0.0801951	-0.307749	0.758274	0.995558	Stk38l
ENSMUSG00000001632	425.315	-0.0551499	0.0676365	-0.815385	0.414852	0.995558	Brpf1
ENSMUSG00000001642	569.109	-0.0297408	0.054233	-0.54839	0.583424	0.995558	Akr1b3
ENSMUSG00000001655	0.196303	-0.00390281	0.0100353	-0.388908	0.697344	0.995558	Hoxc13
ENSMUSG00000001663	136.9	-0.123914	0.089043	-1.39162	0.164039	0.995558	Gstt1
ENSMUSG00000001665	2.95451	-0.0167022	0.0347188	-0.48107	0.630467	0.995558	Gstt3
ENSMUSG00000001666	143.331	0.0791194	0.0867653	0.911878	0.361833	0.995558	Ddt
ENSMUSG00000001670	0.398634	-0.00741484	0.0138124	-0.536824	0.591389	0.995558	Tat
ENSMUSG00000001672	0.97966	-0.0214647	0.0234258	-0.916287	0.359516	0.995558	Marveld3
ENSMUSG00000001674	167.058	-0.0237869	0.080724	-0.29467	0.768246	0.995558	Ddx18
ENSMUSG00000001687	1409.59	0.0247217	0.0731601	0.337912	0.73543	0.995558	Ubl3
ENSMUSG00000001700	212.997	0.0253412	0.0806129	0.314357	0.75325	0.995558	Gramd3
ENSMUSG00000001707	733.475	-0.0820556	0.0677731	-1.21074	0.225995	0.995558	Eef1e1
ENSMUSG00000001729	5138.51	-0.0563746	0.073719	-0.764722	0.444437	0.995558	Akt1
ENSMUSG00000001739	1.98566	-0.00196381	0.0344248	-0.0570463	0.954508	0.995558	Cldn15
ENSMUSG00000001741	34.4887	0.0631606	0.0758903	0.832263	0.405261	0.995558	Il16
ENSMUSG00000001750	160.192	-0.0559848	0.0889741	-0.629226	0.529201	0.995558	Tcirg1
ENSMUSG00000001751	126.331	-0.0273129	0.0818145	-0.333839	0.738501	0.995558	Naglu
ENSMUSG00000001755	693.343	-0.05966	0.0642788	-0.928144	0.353333	0.995558	Coasy
ENSMUSG00000001761	211.254	0.0917046	0.0881874	1.03988	0.298394	0.995558	Smo
ENSMUSG00000001763	169.459	0.00809271	0.0804123	0.10064	0.919836	0.995558	Tspan33
ENSMUSG00000001767	253.495	-0.00191895	0.0750714	-0.0255617	0.979607	0.995558	Crnkl1
ENSMUSG00000001768	215.466	0.0665387	0.0845406	0.787062	0.431246	0.995558	Rin2
ENSMUSG00000001773	31.3213	0.0124102	0.0859132	0.144451	0.885144	0.995558	Folh1
ENSMUSG00000001774	473.319	-0.0431907	0.0827092	-0.5222	0.601531	0.995558	Chordc1
ENSMUSG00000001785	635.452	-0.0864892	0.0651953	-1.32662	0.184635	0.995558	Pwp1
ENSMUSG00000001786	275.58	0.0268361	0.0731351	0.366939	0.713664	0.995558	Fbxo7
ENSMUSG00000001794	2505.92	-0.0512523	0.0458538	-1.11773	0.263681	0.995558	Capns1
ENSMUSG00000001802	2356.37	-0.0288571	0.07089	-0.407069	0.683957	0.995558	Lrp3
ENSMUSG00000001804	0.289719	0.0062092	0.010902	0.569545	0.568987	0.995558	Dsg4
ENSMUSG00000001815	0.100706	-0.00207062	0.0100353	-0.206334	0.83653	0.995558	Evx2
ENSMUSG00000001827	4.75523	0.0323368	0.0354079	0.913265	0.361103	0.995558	Folr1
ENSMUSG00000001829	612.804	-0.0272431	0.058236	-0.467806	0.639923	0.995558	Clpb
ENSMUSG00000001833	4143.99	-0.0355131	0.0523487	-0.678395	0.497521	0.995558	2007-09-01
ENSMUSG00000001844	463.017	-0.0604205	0.0735344	-0.821663	0.411268	0.995558	Zdhhc4
ENSMUSG00000001847	5367.45	-0.0462751	0.0400923	-1.15421	0.248413	0.995558	Rac1
ENSMUSG00000001855	521.787	0.0453334	0.073195	0.619351	0.535685	0.995558	Nup214
ENSMUSG00000001864	132.089	0.0666081	0.0887577	0.750448	0.452985	0.995558	Aif1l
ENSMUSG00000001865	5.06353	0.0510879	0.0310839	1.64355	0.100269	0.995558	Cpa3
ENSMUSG00000001870	81.046	0.0259135	0.0858175	0.30196	0.762682	0.995558	Ltbp1
ENSMUSG00000001891	1524.1	-0.0305287	0.0570521	-0.535102	0.592579	0.995558	Ugp2
ENSMUSG00000001901	39.1838	0.0923949	0.08693	1.06287	0.287843	0.995558	Kcnh6
ENSMUSG00000001909	1108.26	-0.0807971	0.0745742	-1.08345	0.278611	0.995558	Trmt1
ENSMUSG00000001910	1727.6	0.0275796	0.060544	0.45553	0.648728	0.995558	Nacc1
ENSMUSG00000001911	10245.4	0.0963828	0.0694013	1.38877	0.164901	0.995558	Nfix
ENSMUSG00000001918	53.3507	0.110266	0.0877169	1.25706	0.208731	0.995558	Slc1a5
ENSMUSG00000001924	9546.58	-0.0122476	0.0577594	-0.212045	0.832072	0.995558	Uba1
ENSMUSG00000001930	182.785	0.11536	0.0884931	1.3036	0.192369	0.995558	Vwf
ENSMUSG00000001942	339.541	0.0386322	0.0652328	0.592221	0.553703	0.995558	Siae
ENSMUSG00000001943	5.95812	-0.0421363	0.0477999	-0.881515	0.378039	0.995558	Vsig2
ENSMUSG00000001946	299.008	0.0538586	0.0837535	0.643061	0.520185	0.995558	Esam
ENSMUSG00000001948	29.7009	0.0194738	0.0857909	0.226991	0.82043	0.995558	Spa17
ENSMUSG00000001962	569.228	0.00710461	0.0699536	0.101562	0.919105	0.995558	Fam50a
ENSMUSG00000001964	984.099	-0.0453484	0.049767	-0.911214	0.362183	0.995558	Emd
ENSMUSG00000001983	160.112	0.0274015	0.08104	0.338123	0.735271	0.995558	Taco1
ENSMUSG00000001985	2392.84	0.111462	0.0563878	1.9767	0.0480758	0.995558	Grik3
ENSMUSG00000001986	1351.53	0.0374332	0.0731986	0.511392	0.609077	0.995558	Gria3
ENSMUSG00000001988	337.199	-0.013998	0.0891294	-0.157053	0.875203	0.995558	Npas1
ENSMUSG00000001995	1009.42	0.0174039	0.079435	0.219095	0.826576	0.995558	Sipa1l2
ENSMUSG00000001998	170.693	-0.025131	0.0816423	-0.307818	0.758221	0.995558	Ap4e1
ENSMUSG00000001999	248.954	0.020834	0.0772858	0.26957	0.787491	0.995558	Blvra
ENSMUSG00000002006	4137.53	-0.0542325	0.0635087	-0.853939	0.393139	0.995558	Pdzd4
ENSMUSG00000002007	9.01901	0.0218669	0.0639114	0.342144	0.732243	0.995558	Srpk3
ENSMUSG00000002012	1641.34	-0.166845	0.0615485	-2.71079	0.00671231	0.995558	Pnck
ENSMUSG00000002014	768.521	-0.0452394	0.0517662	-0.873918	0.382163	0.995558	Ssr4
ENSMUSG00000002015	766.895	0.0472921	0.0501814	0.942422	0.345977	0.995558	Bcap31
ENSMUSG00000002017	820.388	-0.0630775	0.0616252	-1.02357	0.30604	0.995558	Fam98a
ENSMUSG00000002020	6.25861	0.0427221	0.0527761	0.809496	0.41823	0.995558	Ltbp2
ENSMUSG00000002028	952.041	0.148925	0.085048	1.75106	0.0799349	0.995558	Kmt2a
ENSMUSG00000002031	836.747	-0.0738884	0.0554535	-1.33244	0.182716	0.995558	Ift46
ENSMUSG00000002032	399.792	-0.0309729	0.0833202	-0.371733	0.710091	0.995558	Tmem25
ENSMUSG00000002033	1.00517	-0.0260298	0.0257487	-1.01092	0.312056	0.995558	Cd3g
ENSMUSG00000002043	104.735	0.00312456	0.0862007	0.0362475	0.971085	0.995558	Trappc6a
ENSMUSG00000002052	2062.64	0.0257601	0.0624128	0.412738	0.679799	0.995558	Supt6
ENSMUSG00000002055	65.017	0.0364074	0.0891888	0.408205	0.683123	0.995558	Spag5
ENSMUSG00000002057	0.38576	-0.000444704	0.0136862	-0.0324929	0.974079	0.995558	Foxn1
ENSMUSG00000002058	854.607	-0.0469844	0.0733967	-0.640144	0.522079	0.995558	Unc119
ENSMUSG00000002059	339.944	-0.0126639	0.0813672	-0.155638	0.876318	0.995558	Rab34
ENSMUSG00000002064	919.924	0.0205858	0.0576884	0.356845	0.721208	0.995558	Sdf2
ENSMUSG00000002068	203.32	-0.115184	0.0877585	-1.31252	0.189346	0.995558	Ccne1
ENSMUSG00000002076	6.60618	0.0729837	0.056118	1.30054	0.193416	0.995558	Hsf2bp
ENSMUSG00000002083	425.824	-0.012496	0.0842726	-0.148281	0.882121	0.995558	Bbc3
ENSMUSG00000002100	1.60248	0.00613852	0.0265325	0.231358	0.817037	0.995558	Mybpc3
ENSMUSG00000002102	3013.08	-0.0968278	0.0460718	-2.10167	0.0355821	0.995558	Psmc3
ENSMUSG00000002103	1301.93	0.0624816	0.0581004	1.07541	0.282193	0.995558	Acp2
ENSMUSG00000002104	7.39714	-0.0108932	0.05854	-0.186081	0.852381	0.995558	Rapsn
ENSMUSG00000002105	288.316	-0.125752	0.0815813	-1.54144	0.12321	0.995558	Slc39a13
ENSMUSG00000002107	9545.2	0.0658277	0.0558551	1.17854	0.23858	0.995558	Celf2
ENSMUSG00000002108	12.9011	-0.0562313	0.0662433	-0.848861	0.395959	0.995558	Nr1h3
ENSMUSG00000002109	133.54	-0.0941815	0.0890336	-1.05782	0.290138	0.995558	Ddb2
ENSMUSG00000002111	48.5047	0.0716373	0.0886657	0.807949	0.41912	0.995558	Spi1
ENSMUSG00000002129	1426.92	-0.0256978	0.0482475	-0.532625	0.594293	0.995558	Sf3a1
ENSMUSG00000002147	130.628	0.173447	0.0874187	1.98409	0.0472455	0.995558	Stat6
ENSMUSG00000002190	303.82	0.0209737	0.0758556	0.276495	0.782168	0.995558	Clgn
ENSMUSG00000002204	1.30261	-0.0321687	0.0290029	-1.10916	0.267363	0.995558	Napsa
ENSMUSG00000002205	441.598	-0.164902	0.0635675	-2.59413	0.00948301	0.995558	Vrk3
ENSMUSG00000002210	614.255	-0.00270228	0.0681725	-0.0396389	0.968381	0.995558	Smg9
ENSMUSG00000002221	944.268	-0.0530615	0.0657456	-0.807073	0.419625	0.995558	Paxip1
ENSMUSG00000002222	1703.15	0.0215711	0.0588749	0.366389	0.714075	0.995558	Rmnd5a
ENSMUSG00000002227	85.9482	0.0188337	0.087009	0.216457	0.828632	0.995558	Mov10
ENSMUSG00000002228	15.7909	0.0377123	0.0569552	0.66214	0.507881	0.995558	Ppm1j
ENSMUSG00000002233	346.798	0.0386832	0.0709282	0.545385	0.585489	0.995558	Rhoc
ENSMUSG00000002249	40.4773	0.00251534	0.0878087	0.0286457	0.977147	0.995558	Tead3
ENSMUSG00000002250	299.921	0.0445304	0.0789852	0.563782	0.572903	0.995558	Ppard
ENSMUSG00000002257	122.158	0.0681836	0.0879536	0.775222	0.438209	0.995558	Def6
ENSMUSG00000002265	1562.21	0.0524152	0.0828065	0.632984	0.526744	0.995558	Peg3
ENSMUSG00000002266	237.859	0.0130073	0.0889634	0.14621	0.883756	0.995558	Zim1
ENSMUSG00000002274	459.319	0.10804	0.0726409	1.48731	0.136932	0.995558	Metrn
ENSMUSG00000002279	216.344	-0.0248722	0.0787877	-0.315687	0.75224	0.995558	Lmf1
ENSMUSG00000002280	338.862	0.038686	0.0730238	0.529773	0.596269	0.995558	Ciao3
ENSMUSG00000002289	146.689	0.19845	0.0853373	2.32548	0.0200465	0.995558	Angptl4
ENSMUSG00000002297	115.471	-0.195777	0.0864054	-2.26579	0.023464	0.995558	Dbf4
ENSMUSG00000002307	564.227	-0.0522173	0.0601735	-0.86778	0.385515	0.995558	Daxx
ENSMUSG00000002308	177.618	0.0733442	0.0822729	0.891474	0.372675	0.995558	Cd320
ENSMUSG00000002319	1978.79	-0.00625775	0.0577562	-0.108348	0.91372	0.995558	Ipo4
ENSMUSG00000002320	368.476	0.015321	0.0730922	0.209611	0.833971	0.995558	Tm9sf1
ENSMUSG00000002324	54.283	-0.00697245	0.0815199	-0.0855307	0.93184	0.995558	Rec8
ENSMUSG00000002325	147.757	-0.0650042	0.0861625	-0.754437	0.450587	0.995558	Irf9
ENSMUSG00000002326	402.147	0.00938578	0.0699909	0.1341	0.893324	0.995558	Gmpr2
ENSMUSG00000002329	987.552	-0.0381386	0.0494541	-0.771193	0.440593	0.995558	Mdp1
ENSMUSG00000002332	1053.5	0.0471071	0.0620459	0.759231	0.447715	0.995558	Dhrs1
ENSMUSG00000002341	11634.2	0.121945	0.0539911	2.25862	0.0239071	0.995558	Ncan
ENSMUSG00000002342	452.089	0.0766091	0.0720525	1.06324	0.287673	0.995558	Tmem161a
ENSMUSG00000002343	1797.01	-0.0189487	0.0677639	-0.279628	0.779763	0.995558	Armc6
ENSMUSG00000002345	475.817	-0.118828	0.064088	-1.85413	0.0637203	0.995558	Borcs8
ENSMUSG00000002346	220.191	-0.0462367	0.0753005	-0.614029	0.539196	0.995558	Slc25a42
ENSMUSG00000002365	95.1536	0.192548	0.0860537	2.23753	0.0252518	0.995558	Snx9
ENSMUSG00000002372	1819.51	-0.0215683	0.0554332	-0.389086	0.697212	0.995558	Ranbp3
ENSMUSG00000002379	1316.58	0.00472412	0.0610003	0.0774441	0.93827	0.995558	Ndufa11
ENSMUSG00000002384	6.9546	0.0435169	0.0594427	0.732083	0.464118	0.995558	Bmp8b
ENSMUSG00000002393	335.964	0.0845682	0.0773044	1.09396	0.273971	0.995558	Nr2f6
ENSMUSG00000002395	927.807	-0.020504	0.073605	-0.278568	0.780576	0.995558	Use1
ENSMUSG00000002396	284.378	0.146807	0.07315	2.00693	0.0447576	0.995558	Ocel1
ENSMUSG00000002409	216.451	-0.0277818	0.080386	-0.345605	0.729639	0.995558	Dyrk1b
ENSMUSG00000002413	896.055	0.10349	0.0702271	1.47364	0.140577	0.995558	Braf
ENSMUSG00000002416	745.156	-0.00283689	0.0583781	-0.048595	0.961242	0.995558	Ndufb2
ENSMUSG00000002428	162.823	-0.0494999	0.0842647	-0.587433	0.556913	0.995558	Hltf
ENSMUSG00000002455	868.882	-0.0348931	0.0608819	-0.573127	0.566559	0.995558	Prpf6
ENSMUSG00000002458	544.345	-0.0532729	0.0683932	-0.778921	0.436026	0.995558	Rgs19
ENSMUSG00000002459	390.091	0.135288	0.0738254	1.83255	0.0668701	0.995558	Rgs20
ENSMUSG00000002475	230.231	-0.0210723	0.0879636	-0.239557	0.810674	0.995558	Abhd3
ENSMUSG00000002477	793.478	-0.0828069	0.0714762	-1.15852	0.24665	0.995558	Snrpd1
ENSMUSG00000002486	175.288	0.0486652	0.0762465	0.638261	0.523304	0.995558	Tchp
ENSMUSG00000002489	1139.6	0.0175023	0.0830826	0.210662	0.833151	0.995558	Tiam1
ENSMUSG00000002496	1881.08	-0.03082	0.0615285	-0.500906	0.616437	0.995558	Tsc2
ENSMUSG00000002500	3.71615	0.0277817	0.045284	0.613498	0.539547	0.995558	Rpl3l
ENSMUSG00000002504	708.925	-0.0786833	0.0680526	-1.15621	0.247594	0.995558	Slc9a3r2
ENSMUSG00000002524	2758.68	-0.00576956	0.0406044	-0.142092	0.887007	0.995558	Puf60
ENSMUSG00000002546	1532.07	-0.0441425	0.048657	-0.907217	0.364292	0.995558	Golga2
ENSMUSG00000002550	614.493	-0.0209935	0.0639208	-0.32843	0.742587	0.995558	Uck1
ENSMUSG00000002565	0.882622	0.0286463	0.0239074	1.19822	0.230833	0.995558	Scin
ENSMUSG00000002578	410.307	-0.0128192	0.0660732	-0.194016	0.846164	0.995558	Ikzf4
ENSMUSG00000002580	1472.94	-0.0217184	0.0583666	-0.372102	0.709817	0.995558	Mien1
ENSMUSG00000002588	0.0996692	-0.00207062	0.0100353	-0.206334	0.83653	0.995558	Pon1
ENSMUSG00000002602	411.423	0.0385188	0.0727582	0.529409	0.596522	0.995558	Axl
ENSMUSG00000002603	78.0123	-0.0339225	0.0891224	-0.380628	0.703479	0.995558	Tgfb1
ENSMUSG00000002608	848.342	-0.0371634	0.06908	-0.537976	0.590594	0.995558	Ccdc97
ENSMUSG00000002617	329.092	-0.050243	0.0841063	-0.597375	0.550257	0.995558	Zfp40
ENSMUSG00000002625	727.274	-0.156249	0.0816416	-1.91384	0.0556403	0.995558	Akap8l
ENSMUSG00000002633	30.98	0.0487643	0.0757192	0.644015	0.519566	0.995558	Shh
ENSMUSG00000002635	324.812	0.0465734	0.0772358	0.603002	0.546507	0.995558	Pdcd2l
ENSMUSG00000002658	1034.59	-0.0540345	0.0676058	-0.799258	0.424141	0.995558	Gtf2f1
ENSMUSG00000002660	663.336	0.0360069	0.0593948	0.60623	0.544362	0.995558	Clpp
ENSMUSG00000002661	256.471	0.0194821	0.0732003	0.266148	0.790125	0.995558	Alkbh7
ENSMUSG00000002664	0.099571	-0.00207062	0.0100353	-0.206334	0.83653	0.995558	Pspn
ENSMUSG00000002668	14.2182	-0.0358035	0.0742034	-0.482506	0.629447	0.995558	Dennd1c
ENSMUSG00000002688	163.636	0.0338064	0.0868696	0.389163	0.697156	0.995558	Prkd1
ENSMUSG00000002699	80.3402	0.103898	0.0873417	1.18955	0.234221	0.995558	Lcp2
ENSMUSG00000002718	1675.16	-0.00653006	0.0518153	-0.126026	0.899712	0.995558	Cse1l
ENSMUSG00000002728	471.645	0.0358598	0.061379	0.584235	0.559062	0.995558	Naa20
ENSMUSG00000002731	851.931	-0.0123468	0.0712172	-0.173368	0.862362	0.995558	Prkra
ENSMUSG00000002732	34.0683	0.0553848	0.0857582	0.645825	0.518393	0.995558	Fkbp7
ENSMUSG00000002733	295.016	0.0627254	0.0812988	0.771541	0.440386	0.995558	Plekha3
ENSMUSG00000002741	5014.82	-0.0707984	0.0614119	-1.15285	0.248974	0.995558	Ykt6
ENSMUSG00000002767	397.894	0.0144706	0.068202	0.212173	0.831972	0.995558	Mrpl2
ENSMUSG00000002768	1675.84	-0.0516578	0.0522923	-0.987868	0.323217	0.995558	Mea1
ENSMUSG00000002769	5.94595	-0.0579517	0.0492672	-1.17627	0.239485	0.995558	Gnmt
ENSMUSG00000002771	591.66	-0.0206253	0.0781676	-0.26386	0.791888	0.995558	Grin2d
ENSMUSG00000002778	1681.27	-0.018122	0.0417674	-0.433879	0.664376	0.995558	Kdelr1
ENSMUSG00000002781	310.461	0.00569584	0.076144	0.0748036	0.940371	0.995558	Tmem143
ENSMUSG00000002791	0.488661	-0.00513299	0.0160606	-0.319601	0.749271	0.995558	Pdxk-ps
ENSMUSG00000002797	223.939	0.123282	0.0739947	1.6661	0.095694	0.995558	Ggct
ENSMUSG00000002799	583.801	0.0157811	0.076993	0.204968	0.837597	0.995558	Jag2
ENSMUSG00000002803	972.999	-0.095118	0.0552583	-1.72133	0.0851902	0.995558	Btbd6
ENSMUSG00000002804	110.555	0.0643512	0.0856825	0.751042	0.452627	0.995558	Nudt14
ENSMUSG00000002808	543.866	0.0838147	0.0742439	1.12891	0.258935	0.995558	Epdr1
ENSMUSG00000002812	1026.53	-0.00326566	0.0688317	-0.0474441	0.962159	0.995558	Flii
ENSMUSG00000002814	91.4385	0.031827	0.0890445	0.357428	0.720771	0.995558	Top3a
ENSMUSG00000002820	286.711	0.0766162	0.0769557	0.995589	0.31945	0.995558	Atg4d
ENSMUSG00000002825	246.397	0.0089478	0.0827303	0.108156	0.913872	0.995558	Qtrt1
ENSMUSG00000002831	1.36901	0.00830666	0.0267976	0.309978	0.756578	0.995558	Plin4
ENSMUSG00000002833	1173.14	-0.0829082	0.0706697	-1.17318	0.240724	0.995558	Hdgfl2
ENSMUSG00000002835	176.895	-0.018475	0.0763111	-0.242101	0.808702	0.995558	Chaf1a
ENSMUSG00000002844	2071.18	0.0293832	0.0517312	0.567998	0.570036	0.995558	Adprh
ENSMUSG00000002845	96.1686	-0.0203211	0.0873882	-0.232539	0.81612	0.995558	Tmem39a
ENSMUSG00000002846	317.78	0.0148712	0.0809254	0.183765	0.854198	0.995558	Timmdc1
ENSMUSG00000002847	6.56804	-0.0265034	0.0553235	-0.479061	0.631895	0.995558	Pla1a
ENSMUSG00000002870	166.778	0.101409	0.0853527	1.18812	0.234788	0.995558	Mcm2
ENSMUSG00000002871	251.429	-0.0291198	0.0758834	-0.383744	0.701168	0.995558	Tpra1
ENSMUSG00000002881	617.251	0.0209018	0.0715487	0.292134	0.770184	0.995558	Nab1
ENSMUSG00000002885	103.499	0.0135252	0.087682	0.154253	0.87741	0.995558	Adgre5
ENSMUSG00000002897	77.4144	-0.0256115	0.0891833	-0.287178	0.773976	0.995558	Il17ra
ENSMUSG00000002900	589.791	0.141064	0.0691714	2.03933	0.0414169	0.995558	Lamb1
ENSMUSG00000002908	766.575	0.00544141	0.0891304	0.06105	0.951319	0.995558	Kcnn1
ENSMUSG00000002910	156.637	-0.0198942	0.0869138	-0.228896	0.81895	0.995558	Arrdc2
ENSMUSG00000002930	3.15088	-0.0164	0.033065	-0.495992	0.6199	0.995558	Ppp1r17
ENSMUSG00000002944	29.7866	0.0717271	0.0727392	0.986086	0.324091	0.995558	Cd36
ENSMUSG00000002948	450.513	-0.0181504	0.0606463	-0.299282	0.764725	0.995558	Map2k7
ENSMUSG00000002949	640.743	-0.162128	0.0694246	-2.33531	0.0195275	0.995558	Timm44
ENSMUSG00000002957	5687.16	-0.0548502	0.0436418	-1.25683	0.208816	0.995558	Ap2a2
ENSMUSG00000002963	352.244	-0.0430788	0.0787501	-0.547032	0.584357	0.995558	Pnkp
ENSMUSG00000002968	1758.75	-0.0285868	0.0661381	-0.432228	0.665576	0.995558	Med25
ENSMUSG00000002980	120.919	-0.0203918	0.0863055	-0.236274	0.81322	0.995558	Bcam
ENSMUSG00000002981	2439.05	0.0211563	0.053376	0.396363	0.691837	0.995558	Clptm1
ENSMUSG00000002983	80.4067	0.0249102	0.0890274	0.279804	0.779628	0.995558	Relb
ENSMUSG00000002984	1358.13	0.0226305	0.0550647	0.41098	0.681087	0.995558	Tomm40
ENSMUSG00000002985	8849.89	0.0964985	0.0692144	1.3942	0.163258	0.995558	Apoe
ENSMUSG00000002996	247.344	0.136296	0.0865057	1.57557	0.115125	0.995558	Hbp1
ENSMUSG00000002997	4377.13	-0.0302168	0.0553831	-0.545596	0.585344	0.995558	Prkar2b
ENSMUSG00000003031	844.105	-0.105867	0.0566059	-1.87025	0.0614487	0.995558	Cdkn1b
ENSMUSG00000003032	44.4479	0.0655465	0.0828519	0.791128	0.428869	0.995558	Klf4
ENSMUSG00000003033	2561.12	-0.0493937	0.0576342	-0.85702	0.391434	0.995558	Ap1m1
ENSMUSG00000003037	1029.5	-0.0494018	0.0441131	-1.11989	0.26276	0.995558	Rab8a
ENSMUSG00000003038	922.775	0.0279156	0.0774348	0.360505	0.71847	0.995558	Hmgn2
ENSMUSG00000003039	1824.69	0.078799	0.0627553	1.25566	0.209241	0.995558	Fam32a
ENSMUSG00000003051	0.684472	-0.00623034	0.0206623	-0.301532	0.763009	0.995558	Elf3
ENSMUSG00000003062	1044.25	-0.0438603	0.0602832	-0.727572	0.466876	0.995558	Stard3nl
ENSMUSG00000003068	1131.37	-0.023889	0.056647	-0.421717	0.673232	0.995558	Stk11
ENSMUSG00000003070	410.521	0.0382283	0.081105	0.471344	0.637395	0.995558	Efna2
ENSMUSG00000003072	3477.87	0.0187862	0.0516714	0.36357	0.716179	0.995558	Atp5d
ENSMUSG00000003099	2127.98	-0.001374	0.0535405	-0.0256629	0.979526	0.995558	Ppp5c
ENSMUSG00000003119	317.961	0.0805353	0.0812339	0.9914	0.32149	0.995558	Cdk12
ENSMUSG00000003123	100.001	0.0326229	0.0846418	0.385423	0.699924	0.995558	Lipe
ENSMUSG00000003131	4584.01	-0.00134305	0.0422517	-0.0317869	0.974642	0.995558	Pafah1b2
ENSMUSG00000003134	400.873	-0.0189359	0.0678202	-0.279208	0.780086	0.995558	Tbc1d8
ENSMUSG00000003135	527.42	-0.0308419	0.0638707	-0.482881	0.629181	0.995558	Cnot11
ENSMUSG00000003153	2040.61	0.0502197	0.0795267	0.631482	0.527725	0.995558	Slc2a3
ENSMUSG00000003154	799.104	0.00775312	0.0689513	0.112443	0.910472	0.995558	Foxj2
ENSMUSG00000003161	1040.21	-0.0616285	0.0483488	-1.27467	0.202428	0.995558	Sri
ENSMUSG00000003166	2053.58	0.0639588	0.0464535	1.37684	0.168563	0.995558	Dgcr2
ENSMUSG00000003184	225.022	-0.0757543	0.0869455	-0.871284	0.383599	0.995558	Irf3
ENSMUSG00000003190	29.3253	0.0998972	0.086755	1.15149	0.249532	0.995558	Bcl2l12
ENSMUSG00000003198	70.3333	-0.0133417	0.0890564	-0.149812	0.880913	0.995558	Zfp959
ENSMUSG00000003199	1465.22	-0.00160078	0.061398	-0.0260721	0.9792	0.995558	Mpnd
ENSMUSG00000003200	1044.65	-0.0697921	0.0598919	-1.1653	0.243897	0.995558	Sh3gl1
ENSMUSG00000003206	94.4419	-0.0699024	0.0891291	-0.784282	0.432875	0.995558	Ebi3
ENSMUSG00000003208	134.14	-0.0482268	0.0832169	-0.579531	0.562231	0.995558	Yju2
ENSMUSG00000003226	715.402	0.112321	0.0847957	1.32461	0.1853	0.995558	Ranbp2
ENSMUSG00000003227	6.73015	-0.0386815	0.0522309	-0.740588	0.458943	0.995558	Edar
ENSMUSG00000003228	287.037	-0.085545	0.0850981	-1.00525	0.314776	0.995558	Grk5
ENSMUSG00000003234	998.169	-0.0451217	0.052563	-0.858431	0.390654	0.995558	Abcf3
ENSMUSG00000003235	1445.56	-0.0432967	0.0484637	-0.893384	0.371652	0.995558	Eif2b5
ENSMUSG00000003269	2252.53	-0.0896634	0.076896	-1.16603	0.243601	0.995558	Cyth2
ENSMUSG00000003271	183.805	0.171283	0.0845669	2.02542	0.0428246	0.995558	Sult2b1
ENSMUSG00000003273	1514.38	-0.0575213	0.068677	-0.837562	0.402277	0.995558	Car11
ENSMUSG00000003279	3467.92	0.0111423	0.0580223	0.192036	0.847714	0.995558	Dlgap1
ENSMUSG00000003282	6.44652	0.0735321	0.0587749	1.25108	0.210906	0.995558	Plag1
ENSMUSG00000003283	62.3485	-0.102028	0.0889583	-1.14692	0.251415	0.995558	Hck
ENSMUSG00000003299	488.007	-0.004511	0.0641458	-0.0703242	0.943936	0.995558	Mrpl4
ENSMUSG00000003309	8.9803	0.0367697	0.0392223	0.937471	0.348516	0.995558	Ap1m2
ENSMUSG00000003316	2897.92	0.100681	0.0762878	1.31975	0.186917	0.995558	Glg1
ENSMUSG00000003341	7.37928	-0.0348507	0.0568002	-0.613566	0.539502	0.995558	Atp8b3
ENSMUSG00000003344	1630.86	-0.0236425	0.0601745	-0.392899	0.694394	0.995558	Btbd2
ENSMUSG00000003345	2120.15	-0.0430282	0.0672905	-0.639439	0.522537	0.995558	Csnk1g2
ENSMUSG00000003346	2164.07	-0.0220608	0.0717927	-0.307284	0.758627	0.995558	Abhd17a
ENSMUSG00000003348	736.714	-0.0736468	0.0674287	-1.09222	0.274737	0.995558	Mob3a
ENSMUSG00000003352	4331.99	-0.0837295	0.0793637	-1.05501	0.29142	0.995558	Cacnb3
ENSMUSG00000003354	151.134	-0.0145153	0.0865106	-0.167786	0.866751	0.995558	Ccdc65
ENSMUSG00000003355	23.1722	0.0977705	0.079507	1.22971	0.218806	0.995558	Fkbp11
ENSMUSG00000003360	915.174	0.0255293	0.0548305	0.465603	0.6415	0.995558	Ddx23
ENSMUSG00000003363	5151.31	-0.027228	0.0721739	-0.377256	0.705984	0.995558	Pld3
ENSMUSG00000003378	3694.69	-0.0479778	0.0453482	-1.05799	0.290061	0.995558	Grik5
ENSMUSG00000003379	0.280575	0.00612959	0.0108322	0.565868	0.571483	0.995558	Cd79a
ENSMUSG00000003380	1808.52	0.0241363	0.0515878	0.467867	0.639879	0.995558	Rabac1
ENSMUSG00000003382	217.047	0.0830122	0.0876024	0.947602	0.343332	0.995558	Etv3
ENSMUSG00000003402	1044.72	-0.0516328	0.0539198	-0.957586	0.338272	0.995558	Prkcsh
ENSMUSG00000003410	9542.16	-0.00954704	0.0532151	-0.179405	0.85762	0.995558	Elavl3
ENSMUSG00000003411	3163.84	0.0141008	0.0748664	0.188346	0.850605	0.995558	Rab3b
ENSMUSG00000003418	14.1129	0.0716434	0.0627119	1.14242	0.253279	0.995558	St8sia6
ENSMUSG00000003420	176.99	0.185623	0.0884854	2.09778	0.0359246	0.995558	Fcgrt
ENSMUSG00000003421	839.178	-0.0398834	0.0636412	-0.626691	0.530862	0.995558	Nosip
ENSMUSG00000003423	805.098	-0.0450919	0.0696621	-0.647295	0.517441	0.995558	Pih1d1
ENSMUSG00000003429	2164.54	-0.0463768	0.0575025	-0.806519	0.419944	0.995558	Rps11
ENSMUSG00000003435	2517.54	-0.0495791	0.064568	-0.76786	0.442571	0.995558	Supt5
ENSMUSG00000003436	55.0888	0.00560625	0.0890171	0.0629795	0.949783	0.995558	Dll3
ENSMUSG00000003437	1118.24	-0.0285203	0.0512267	-0.556747	0.5777	0.995558	Paf1
ENSMUSG00000003438	755.705	-0.00737517	0.0717759	-0.102753	0.918159	0.995558	Timm50
ENSMUSG00000003444	232.854	-0.00201952	0.0801448	-0.0251984	0.979897	0.995558	Med29
ENSMUSG00000003452	451.961	0.055472	0.0821651	0.675128	0.499594	0.995558	Bicd1
ENSMUSG00000003458	1449.86	0.0523776	0.0478664	1.09425	0.273847	0.995558	Ncstn
ENSMUSG00000003464	2117.98	-0.00234001	0.0412253	-0.0567614	0.954735	0.995558	Pex19
ENSMUSG00000003469	3067.7	-0.0878327	0.0693756	-1.26605	0.205497	0.995558	Phyhip
ENSMUSG00000003476	16.6009	-0.0676745	0.0745466	-0.907814	0.363976	0.995558	Crhr2
ENSMUSG00000003477	0.298143	-0.00692578	0.0110244	-0.628223	0.529858	0.995558	Inmt
ENSMUSG00000003484	0.685225	0.00372314	0.0175405	0.21226	0.831904	0.995558	Cyp4f18
ENSMUSG00000003500	2811.63	-0.0955494	0.0735306	-1.29945	0.193789	0.995558	Impdh1
ENSMUSG00000003518	1648.37	-0.0261248	0.082807	-0.31549	0.75239	0.995558	Dusp3
ENSMUSG00000003526	43.2127	-0.0186699	0.0889273	-0.209945	0.833711	0.995558	Prodh
ENSMUSG00000003527	593.577	-0.01697	0.0590676	-0.287297	0.773885	0.995558	Ess2
ENSMUSG00000003528	1771.87	0.01419	0.0579416	0.244902	0.806533	0.995558	Slc25a1
ENSMUSG00000003531	972.118	0.0111965	0.0605473	0.184922	0.853291	0.995558	Dgcr6
ENSMUSG00000003534	878.113	0.0434491	0.0645469	0.67314	0.500858	0.995558	Ddr1
ENSMUSG00000003541	52.8022	0.00725229	0.0890256	0.0814629	0.935074	0.995558	Ier3
ENSMUSG00000003545	14.9446	-0.156575	0.0710328	-2.20427	0.0275055	0.995558	Fosb
ENSMUSG00000003546	259.067	-0.145315	0.0783508	-1.85467	0.0636439	0.995558	Klc4
ENSMUSG00000003549	438.081	-0.0951739	0.0809954	-1.17505	0.239973	0.995558	Ercc1
ENSMUSG00000003555	0.0996692	-0.00207062	0.0100353	-0.206334	0.83653	0.995558	Cyp17a1
ENSMUSG00000003559	116.105	-0.074977	0.0844604	-0.887718	0.374693	0.995558	As3mt
ENSMUSG00000003573	184.699	0.184988	0.0885733	2.08854	0.0367495	0.995558	Homer3
ENSMUSG00000003575	2550.21	-0.00596233	0.0543618	-0.109679	0.912664	0.995558	Crtc1
ENSMUSG00000003581	483.25	-0.119269	0.0669297	-1.782	0.0747496	0.995558	Rnf215
ENSMUSG00000003585	220.735	0.0408997	0.0886412	0.461408	0.644506	0.995558	Sec14l2
ENSMUSG00000003604	154.228	-0.075114	0.0874945	-0.8585	0.390617	0.995558	Aven
ENSMUSG00000003617	78.4271	0.140962	0.079383	1.77572	0.0757792	0.995558	Cp
ENSMUSG00000003623	336.133	-0.0951437	0.0694324	-1.37031	0.170591	0.995558	Crot
ENSMUSG00000003644	273.166	0.0051131	0.0723661	0.070656	0.943672	0.995558	Rps6ka1
ENSMUSG00000003657	583.721	0.0633641	0.0638812	0.991905	0.321244	0.995558	Calb2
ENSMUSG00000003660	1843.04	0.0778466	0.0760401	1.02376	0.30595	0.995558	Snrnp200
ENSMUSG00000003662	675.09	-0.0492972	0.0692885	-0.711478	0.476788	0.995558	Ciao1
ENSMUSG00000003665	2.28683	0.0543144	0.0267207	2.03267	0.0420857	0.995558	Has1
ENSMUSG00000003680	275.777	-0.0522419	0.0693923	-0.752849	0.451541	0.995558	Taf6l
ENSMUSG00000003721	357.757	0.0680075	0.0823307	0.826029	0.408788	0.995558	Insig2
ENSMUSG00000003731	2089.44	0.00196662	0.056588	0.0347534	0.972276	0.995558	Kpna6
ENSMUSG00000003746	284.37	0.150281	0.0834833	1.80014	0.0718393	0.995558	Man1a
ENSMUSG00000003752	203.414	-0.015574	0.0790837	-0.19693	0.843882	0.995558	Itpkc
ENSMUSG00000003762	236.034	-0.122736	0.0840376	-1.46049	0.144157	0.995558	Coq8b
ENSMUSG00000003778	710.568	0.0212241	0.0631454	0.336115	0.736784	0.995558	Brd8
ENSMUSG00000003779	59.371	0.0736172	0.088601	0.830884	0.406039	0.995558	Kif20a
ENSMUSG00000003808	1107.75	-0.0383958	0.0609902	-0.629542	0.528995	0.995558	Farsa
ENSMUSG00000003809	369.609	-0.0677727	0.0765934	-0.884838	0.376244	0.995558	Gcdh
ENSMUSG00000003810	2695.2	-0.00755779	0.0567033	-0.133287	0.893967	0.995558	Mast2
ENSMUSG00000003812	47.377	0.046829	0.0878924	0.5328	0.594172	0.995558	Dnase2a
ENSMUSG00000003813	784.407	-0.0486028	0.0520246	-0.934226	0.350187	0.995558	Rad23a
ENSMUSG00000003814	7011.37	-0.0625267	0.0759281	-0.823499	0.410225	0.995558	Calr
ENSMUSG00000003824	353.612	0.102945	0.0862059	1.19417	0.23241	0.995558	Syce2
ENSMUSG00000003847	365.003	0.145859	0.0878023	1.66122	0.0966691	0.995558	Nfat5
ENSMUSG00000003848	504.803	-0.00875664	0.0647601	-0.135217	0.892441	0.995558	Nob1
ENSMUSG00000003849	59.7637	0.0212442	0.0887614	0.23934	0.810842	0.995558	Nqo1
ENSMUSG00000003863	2651.28	-0.0283596	0.0807924	-0.351019	0.725574	0.995558	Ppfia3
ENSMUSG00000003865	345.919	-0.0155732	0.0723521	-0.215242	0.829579	0.995558	Gys1
ENSMUSG00000003868	641.611	-0.0436838	0.0635414	-0.687485	0.491777	0.995558	Ruvbl2
ENSMUSG00000003872	708.241	-0.0554413	0.0855332	-0.648185	0.516865	0.995558	Lin7b
ENSMUSG00000003873	1452.17	-0.00836828	0.0708134	-0.118174	0.90593	0.995558	Bax
ENSMUSG00000003882	0.676761	0.00375913	0.0188989	0.198907	0.842335	0.995558	Il7r
ENSMUSG00000003923	604.949	0.00961143	0.0609465	0.157703	0.874691	0.995558	Tfam
ENSMUSG00000003929	503.667	0.0925705	0.0759599	1.21868	0.222967	0.995558	Zfp81
ENSMUSG00000003934	4479.09	0.0475864	0.088023	0.540613	0.588774	0.995558	Efnb3
ENSMUSG00000003948	5000.46	-0.0609379	0.0664848	-0.916569	0.359368	0.995558	Mmd
ENSMUSG00000003949	684.902	-0.0281202	0.0881626	-0.318959	0.749758	0.995558	Hlf
ENSMUSG00000003955	399.89	-0.00711063	0.0627386	-0.113337	0.909763	0.995558	Fam162a
ENSMUSG00000003970	5393.07	-0.00447431	0.0662859	-0.0675002	0.946184	0.995558	Rpl8
ENSMUSG00000003974	1478.8	0.0593431	0.0849271	0.698753	0.484706	0.995558	Grm3
ENSMUSG00000003992	3220.02	-0.0122273	0.0636257	-0.192176	0.847605	0.995558	Ssbp2
ENSMUSG00000004018	141.054	0.0667797	0.0837411	0.797454	0.425187	0.995558	Fancl
ENSMUSG00000004031	1799.68	-0.0327379	0.0563517	-0.580956	0.56127	0.995558	Brinp2
ENSMUSG00000004032	1556.36	-0.0315616	0.047747	-0.661018	0.508601	0.995558	Gstm5
ENSMUSG00000004035	102.169	-0.143192	0.0869668	-1.64651	0.0996584	0.995558	Gstm7
ENSMUSG00000004038	0.195797	-0.000238434	0.0100353	-0.0237595	0.981044	0.995558	Gstm3
ENSMUSG00000004040	640.974	0.0596305	0.0716648	0.832075	0.405367	0.995558	Stat3
ENSMUSG00000004043	13.8854	-0.0697488	0.0739075	-0.94373	0.345307	0.995558	Stat5a
ENSMUSG00000004044	252.609	0.19375	0.0888947	2.17955	0.0292908	0.995558	Cavin1
ENSMUSG00000004056	886.922	-0.0416181	0.0617013	-0.674509	0.499988	0.995558	Akt2
ENSMUSG00000004069	1016.45	0.0384849	0.0650961	0.591202	0.554385	0.995558	Dnaja3
ENSMUSG00000004070	1312.72	0.00729609	0.0526428	0.138596	0.889769	0.995558	Hmox2
ENSMUSG00000004071	2205.6	-0.0511707	0.0460892	-1.11025	0.26689	0.995558	Cdip1
ENSMUSG00000004085	94.6312	-0.0156161	0.0880853	-0.177283	0.859286	0.995558	Map3k20
ENSMUSG00000004096	892.457	-0.0347013	0.0610651	-0.568266	0.569854	0.995558	Cwc15
ENSMUSG00000004098	19.9036	0.103065	0.068737	1.49942	0.133766	0.995558	Col5a3
ENSMUSG00000004099	1373.85	-0.0160748	0.0628802	-0.255641	0.798228	0.995558	Dnmt1
ENSMUSG00000004100	338.993	-0.115033	0.0800997	-1.43612	0.150968	0.995558	Ppan
ENSMUSG00000004105	84.6365	0.0985278	0.061532	1.60124	0.109323	0.995558	Angptl2
ENSMUSG00000004110	1559.65	0.084159	0.0827606	1.0169	0.309202	0.995558	Cacna1e
ENSMUSG00000004113	2933.36	0.105298	0.0727783	1.44683	0.147943	0.995558	Cacna1b
ENSMUSG00000004127	106.512	-0.0945479	0.0835882	-1.13112	0.258007	0.995558	Trmt10a
ENSMUSG00000004151	512.415	0.00915135	0.0779768	0.11736	0.906575	0.995558	Etv1
ENSMUSG00000004187	6411.69	-0.134593	0.0555069	-2.4248	0.0153167	0.995558	Kifc2
ENSMUSG00000004207	18625	0.0252258	0.0575974	0.437968	0.661409	0.995558	Psap
ENSMUSG00000004221	537.248	0.0698945	0.0632106	1.10574	0.268839	0.995558	Ikbkg
ENSMUSG00000004231	2.12323	-0.00906443	0.0326891	-0.277292	0.781556	0.995558	Pax2
ENSMUSG00000004233	128.242	0.132626	0.0840331	1.57826	0.114506	0.995558	Wars2
ENSMUSG00000004263	261.78	-0.0980246	0.0751618	-1.30418	0.192172	0.995558	Atn1
ENSMUSG00000004264	1999.85	0.00822935	0.0558879	0.147247	0.882937	0.995558	Phb2
ENSMUSG00000004266	46.2738	-0.00778727	0.0878787	-0.0886138	0.929389	0.995558	Ptpn6
ENSMUSG00000004267	4802.15	-0.0557041	0.0802478	-0.694151	0.487588	0.995558	Eno2
ENSMUSG00000004268	601.457	-0.0754285	0.0624757	-1.20733	0.227307	0.995558	Emg1
ENSMUSG00000004270	423.316	0.060169	0.0624523	0.963439	0.335327	0.995558	Lpcat3
ENSMUSG00000004285	1121.11	-0.00147132	0.0545722	-0.026961	0.978491	0.995558	Atp6v1f
ENSMUSG00000004296	0.099571	-0.00207062	0.0100353	-0.206334	0.83653	0.995558	Il12b
ENSMUSG00000004317	383.052	0.0142629	0.0768901	0.185498	0.852839	0.995558	Clcn5
ENSMUSG00000004319	3382.19	0.0359373	0.0586389	0.612857	0.539971	0.995558	Clcn3
ENSMUSG00000004328	81.8906	-0.243702	0.0890119	-2.73786	0.00618411	0.995558	Hif3a
ENSMUSG00000004341	1.58229	0.00658678	0.0186531	0.35312	0.723998	0.995558	Gpx6
ENSMUSG00000004347	90.0306	0.0814514	0.0890341	0.914834	0.360279	0.995558	Pde1c
ENSMUSG00000004356	260.5	0.120963	0.0834971	1.44871	0.147419	0.995558	Utp20
ENSMUSG00000004359	0.196401	-0.00390281	0.0100353	-0.388908	0.697344	0.995558	Spic
ENSMUSG00000004360	1703.78	0.001947	0.0563613	0.034545	0.972443	0.995558	9330159F19Rik
ENSMUSG00000004364	2507.44	-0.0153918	0.0515757	-0.298432	0.765374	0.995558	Cul3
ENSMUSG00000004366	2327.69	0.19272	0.086248	2.23449	0.0254509	0.995558	Sst
ENSMUSG00000004371	16.8336	0.0534446	0.0755399	0.707502	0.479254	0.995558	Il11
ENSMUSG00000004383	3085.62	0.0344611	0.0504105	0.68361	0.494222	0.995558	Large1
ENSMUSG00000004393	778.368	-0.0157916	0.0649367	-0.243185	0.807862	0.995558	Ddx56
ENSMUSG00000004394	587.57	-0.00316602	0.0574108	-0.0551467	0.956022	0.995558	Tmed4
ENSMUSG00000004415	606.553	-0.0128125	0.0720781	-0.177758	0.858913	0.995558	Col26a1
ENSMUSG00000004446	439.07	0.0756729	0.0711653	1.06334	0.287628	0.995558	Bid
ENSMUSG00000004451	781.056	0.038758	0.0672477	0.576346	0.564381	0.995558	Ralb
ENSMUSG00000004455	600.56	0.0234387	0.071865	0.32615	0.744311	0.995558	Ppp1cc
ENSMUSG00000004460	984.389	-0.0273376	0.0569309	-0.480189	0.631093	0.995558	Dnajb11
ENSMUSG00000004462	198.231	-0.0474882	0.0838749	-0.566179	0.571272	0.995558	Tbccd1
ENSMUSG00000004473	43.9863	0.106084	0.0883963	1.2001	0.230101	0.995558	Clec11a
ENSMUSG00000004500	402.235	0.0681277	0.0661275	1.03025	0.302894	0.995558	Zfp324
ENSMUSG00000004508	1027.36	0.0200344	0.0616293	0.325079	0.745121	0.995558	Gab2
ENSMUSG00000004530	3619.36	-0.0580684	0.0642458	-0.903847	0.366077	0.995558	Coro1c
ENSMUSG00000004535	1980.99	-0.0183459	0.0404941	-0.453051	0.650512	0.995558	Tax1bp1
ENSMUSG00000004540	0.410779	-0.00955763	0.015668	-0.610011	0.541855	0.995558	Psg17
ENSMUSG00000004542	0.200872	0.00342594	0.0100353	0.341389	0.732811	0.995558	Psg19
ENSMUSG00000004552	0.388243	0.00640289	0.0137002	0.467357	0.640244	0.995558	Ctse
ENSMUSG00000004558	4077.65	-0.0574177	0.0712534	-0.805824	0.420344	0.995558	Ndrg2
ENSMUSG00000004561	284.069	-0.153907	0.0878725	-1.75148	0.079864	0.995558	Mettl17
ENSMUSG00000004562	361.052	0.0340849	0.0746082	0.456852	0.647777	0.995558	Arhgef40
ENSMUSG00000004565	967.647	-0.0157167	0.0736675	-0.213346	0.831057	0.995558	Pnpla6
ENSMUSG00000004567	899.103	-0.0882983	0.0733476	-1.20383	0.228654	0.995558	Mcoln1
ENSMUSG00000004568	692.845	0.0192485	0.0756091	0.254579	0.799049	0.995558	Arhgef18
ENSMUSG00000004591	286.11	-0.0156301	0.0842959	-0.185419	0.8529	0.995558	Pkn2
ENSMUSG00000004609	49.0412	0.00508973	0.0880715	0.0577909	0.953915	0.995558	Cd33
ENSMUSG00000004610	78.02	-0.00594061	0.0888194	-0.0668841	0.946674	0.995558	Etfb
ENSMUSG00000004612	0.198925	0.00342594	0.0100353	0.341389	0.732811	0.995558	Nkg7
ENSMUSG00000004626	524.754	-0.149559	0.0776513	-1.92603	0.0541002	0.995558	Stxbp2
ENSMUSG00000004630	1.3784	-0.00955422	0.01911	-0.499959	0.617104	0.995558	Pcp2
ENSMUSG00000004631	338.463	0.0435297	0.0670195	0.649507	0.516011	0.995558	Sgce
ENSMUSG00000004633	1226.72	-0.193141	0.0728934	-2.64963	0.00805801	0.995558	Chn2
ENSMUSG00000004637	262.622	-0.0333021	0.0682067	-0.488252	0.625371	0.995558	Wwox
ENSMUSG00000004642	386.499	-0.0650993	0.0787529	-0.826628	0.408448	0.995558	Slbp
ENSMUSG00000004651	5.62868	-0.0722756	0.0464461	-1.55612	0.11968	0.995558	Tyr
ENSMUSG00000004654	0.686035	-0.0055029	0.0189472	-0.290434	0.771484	0.995558	Ghrhr
ENSMUSG00000004655	30.1102	0.135575	0.0746466	1.81623	0.069335	0.995558	Aqp1
ENSMUSG00000004661	63.6395	-0.0584059	0.088657	-0.658786	0.510033	0.995558	Arid3b
ENSMUSG00000004665	212.353	0.215813	0.0792809	2.72213	0.00648618	0.995558	Cnn2
ENSMUSG00000004667	1038.13	-0.0656028	0.0618873	-1.06004	0.289128	0.995558	Polr2e
ENSMUSG00000004668	3.32404	0.0995665	0.0403296	2.46882	0.013556	0.995558	Abca13
ENSMUSG00000004677	635.386	-0.101976	0.086625	-1.17721	0.239112	0.995558	Myo9b
ENSMUSG00000004698	570.146	0.0731688	0.0710429	1.02993	0.303045	0.995558	Hdac9
ENSMUSG00000004707	3.88303	-0.0414536	0.0450577	-0.920013	0.357566	0.995558	Ly9
ENSMUSG00000004709	0.298594	0.00272206	0.0131002	0.207787	0.835395	0.995558	Cd244a
ENSMUSG00000004730	89.8416	0.0313523	0.0891788	0.351567	0.725163	0.995558	Adgre1
ENSMUSG00000004748	394.648	0.041931	0.0818002	0.512603	0.608229	0.995558	Mtfp1
ENSMUSG00000004768	571.16	0.00856318	0.0638437	0.134127	0.893302	0.995558	Rab23
ENSMUSG00000004771	3036.94	-0.030061	0.0552846	-0.543751	0.586613	0.995558	Rab11a
ENSMUSG00000004788	629.173	-0.0123955	0.0648878	-0.19103	0.848502	0.995558	Eif2b2
ENSMUSG00000004789	2693.93	-0.0248695	0.0490143	-0.507393	0.611879	0.995558	Dlst
ENSMUSG00000004791	53.7121	0.113396	0.088206	1.28558	0.19859	0.995558	Pgf
ENSMUSG00000004798	4138.88	-0.0246265	0.0429274	-0.573679	0.566185	0.995558	Ulk2
ENSMUSG00000004814	3.82801	-0.0060537	0.0370744	-0.163285	0.870294	0.995558	Ccl24
ENSMUSG00000004815	533.958	-0.075373	0.0813775	-0.926214	0.354335	0.995558	Dgkq
ENSMUSG00000004837	83.0501	0.0795539	0.0883547	0.900392	0.367912	0.995558	Grap
ENSMUSG00000004842	0.491338	-0.0111093	0.014179	-0.783501	0.433333	0.995558	Pou1f1
ENSMUSG00000004843	1296.32	0.0139451	0.059136	0.235814	0.813577	0.995558	Chmp2b
ENSMUSG00000004846	490.289	-0.149217	0.0812718	-1.83602	0.0663544	0.995558	Plod3
ENSMUSG00000004849	2993.14	-0.0335157	0.0500571	-0.66955	0.503145	0.995558	Ap1s1
ENSMUSG00000004864	7.45635	0.0380492	0.062109	0.61262	0.540128	0.995558	Mapk13
ENSMUSG00000004865	1372.93	-0.124443	0.0632287	-1.96815	0.0490512	0.995558	Srpk1
ENSMUSG00000004872	0.441323	-0.00538241	0.0117779	-0.456992	0.647677	0.995558	Pax3
ENSMUSG00000004880	189.21	0.11312	0.0825861	1.36972	0.170774	0.995558	Lbr
ENSMUSG00000004885	46.2162	0.0700123	0.0504838	1.38683	0.165494	0.995558	Crabp2
ENSMUSG00000004891	241.462	0.0292449	0.073397	0.398449	0.6903	0.995558	Nes
ENSMUSG00000004892	2909.7	0.0349978	0.0728111	0.480666	0.630754	0.995558	Bcan
ENSMUSG00000004894	4.60974	-0.0350997	0.0481384	-0.729142	0.465915	0.995558	Hapln2
ENSMUSG00000004895	1054.73	-0.0870537	0.0551326	-1.57899	0.114339	0.995558	Prcc
ENSMUSG00000004896	263.518	-0.117513	0.0735388	-1.59797	0.11005	0.995558	Rrnad1
ENSMUSG00000004897	2643.13	-0.00194084	0.0478711	-0.0405431	0.96766	0.995558	Hdgf
ENSMUSG00000004902	708.994	-0.137178	0.0811753	-1.6899	0.0910469	0.995558	Slc25a18
ENSMUSG00000004929	1052.23	-0.0180452	0.0740012	-0.243849	0.807347	0.995558	Thop1
ENSMUSG00000004931	214.357	-0.063291	0.0881203	-0.718234	0.472613	0.995558	Apba3
ENSMUSG00000004933	2777.76	-0.120082	0.0789197	-1.52157	0.128118	0.995558	Matk
ENSMUSG00000004934	364.969	0.0367114	0.0676588	0.542595	0.587408	0.995558	Pias4
ENSMUSG00000004936	1775.93	-0.0564563	0.0719589	-0.784564	0.432709	0.995558	Map2k1
ENSMUSG00000004937	3700.18	-0.0299073	0.0596511	-0.50137	0.616111	0.995558	Sgta
ENSMUSG00000004939	0.911425	0.0117225	0.0202981	0.57752	0.563588	0.995558	Nmrk2
ENSMUSG00000004945	846.534	0.034897	0.0581791	0.599821	0.548626	0.995558	Tmem242
ENSMUSG00000004947	173.263	0.041402	0.0838162	0.493961	0.621334	0.995558	Dtx2
ENSMUSG00000004948	1.01826	-0.0110943	0.0229187	-0.484073	0.628334	0.995558	Zp3
ENSMUSG00000004951	7.81782	0.0347526	0.0612479	0.567409	0.570436	0.995558	Hspb1
ENSMUSG00000004952	170.916	0.0265351	0.0867163	0.305999	0.759605	0.995558	Rasa4
ENSMUSG00000004961	2964.18	0.0395583	0.0504852	0.783561	0.433298	0.995558	Syt5
ENSMUSG00000004980	9459.26	-0.0970636	0.0529082	-1.83457	0.0665699	0.995558	Hnrnpa2b1
ENSMUSG00000004988	0.494084	-0.00513272	0.0160851	-0.319098	0.749652	0.995558	Fxyd4
ENSMUSG00000004994	183.743	-0.0962863	0.0747408	-1.28827	0.197652	0.995558	Ccdc130
ENSMUSG00000004996	189.007	-0.0231034	0.0799152	-0.289098	0.772506	0.995558	Mri1
ENSMUSG00000005034	9438.81	-0.0618525	0.0333931	-1.85225	0.0639898	0.995558	Prkacb
ENSMUSG00000005043	126.767	0.0267554	0.0836558	0.319828	0.749099	0.995558	Sgsh
ENSMUSG00000005045	4632.09	0.0223961	0.0405867	0.551809	0.581079	0.995558	Chd5
ENSMUSG00000005054	349.786	-0.0183141	0.0668846	-0.273817	0.784226	0.995558	Cstb
ENSMUSG00000005069	1594.15	0.0477571	0.0454978	1.04966	0.293876	0.995558	Pex5
ENSMUSG00000005078	841.695	0.0184615	0.0569064	0.324418	0.745621	0.995558	Jkamp
ENSMUSG00000005087	246.166	0.256274	0.0791219	3.23897	0.00119961	0.995558	Cd44
ENSMUSG00000005089	10099.7	0.0484003	0.0870321	0.55612	0.578128	0.995558	Slc1a2
ENSMUSG00000005102	373.335	-0.0202685	0.0672317	-0.301472	0.763054	0.995558	Eif2ak4
ENSMUSG00000005103	4291.75	-0.0192016	0.0391471	-0.490499	0.623781	0.995558	Wdr1
ENSMUSG00000005107	21.7929	0.0756986	0.0769056	0.984306	0.324965	0.995558	Slc2a9
ENSMUSG00000005124	15.4802	0.0242831	0.0655402	0.370506	0.711005	0.995558	Ccn4
ENSMUSG00000005125	1405.84	0.0625643	0.0858512	0.728753	0.466153	0.995558	Ndrg1
ENSMUSG00000005131	2.48312	0.00930796	0.0338244	0.275184	0.783175	0.995558	4930550C14Rik
ENSMUSG00000005142	497.036	0.028895	0.0689406	0.419128	0.675122	0.995558	Man2b1
ENSMUSG00000005148	121.778	0.0870575	0.0886345	0.982207	0.325998	0.995558	Klf5
ENSMUSG00000005150	311.367	0.0171825	0.0666285	0.257885	0.796495	0.995558	Wdr83
ENSMUSG00000005161	7104.95	0.0348898	0.0503295	0.693227	0.488167	0.995558	Prdx2
ENSMUSG00000005198	944.456	0.234832	0.08819	2.6628	0.00774939	0.995558	Polr2a
ENSMUSG00000005220	2.57028	-0.000805887	0.0287374	-0.0280432	0.977628	0.995558	Corin
ENSMUSG00000005225	207.932	0.0212227	0.0781457	0.271579	0.785946	0.995558	Plekha8
ENSMUSG00000005232	0.580643	0.00586736	0.0144155	0.407018	0.683995	0.995558	G6pc2
ENSMUSG00000005233	56.5283	-0.068059	0.0884156	-0.769763	0.44144	0.995558	Spc25
ENSMUSG00000005237	131.316	-0.0899385	0.0852224	-1.05534	0.29127	0.995558	Dnah2
ENSMUSG00000005251	4.40109	0.066619	0.0439069	1.51728	0.129197	0.995558	Ripk4
ENSMUSG00000005262	1489.91	-0.0492249	0.0515609	-0.954695	0.339732	0.995558	Ufd1
ENSMUSG00000005267	238.149	0.0466102	0.0800315	0.582398	0.560298	0.995558	Zfp287
ENSMUSG00000005268	13.482	0.0773338	0.0601902	1.28482	0.198854	0.995558	Prlr
ENSMUSG00000005299	1974.03	-0.00805288	0.0403855	-0.1994	0.84195	0.995558	Letm1
ENSMUSG00000005320	7.04678	-0.0335388	0.0588484	-0.569919	0.568733	0.995558	Fgfr4
ENSMUSG00000005338	14256.5	-0.110666	0.0607649	-1.82121	0.0685743	0.995558	Cadm3
ENSMUSG00000005354	2047.77	-0.0572314	0.0471352	-1.2142	0.224673	0.995558	Txn2
ENSMUSG00000005355	0.189473	-0.000238434	0.0100353	-0.0237595	0.981044	0.995558	Casp14
ENSMUSG00000005357	292.055	0.063763	0.0741001	0.860498	0.389515	0.995558	Slc1a6
ENSMUSG00000005360	5584.77	0.0744186	0.068157	1.09187	0.274891	0.995558	Slc1a3
ENSMUSG00000005364	0.0950917	0.00159375	0.0100353	0.158815	0.873815	0.995558	Il5ra
ENSMUSG00000005371	2176.11	-0.0344622	0.0391615	-0.880002	0.378858	0.995558	Fbxo11
ENSMUSG00000005373	10.4928	-0.104463	0.0633028	-1.65021	0.0988993	0.995558	Mlxipl
ENSMUSG00000005374	446.221	-0.0724892	0.0666324	-1.0879	0.27664	0.995558	Tbl2
ENSMUSG00000005378	388.012	-0.0948248	0.0680617	-1.39322	0.163554	0.995558	Bud23
ENSMUSG00000005397	474.051	0.218964	0.089166	2.45569	0.0140615	0.995558	Nid1
ENSMUSG00000005410	218.197	0.0178572	0.0763614	0.233851	0.815101	0.995558	Mcm5
ENSMUSG00000005413	93.0905	-0.0487838	0.088345	-0.552197	0.580813	0.995558	Hmox1
ENSMUSG00000005417	4612.38	0.0129889	0.0576776	0.225198	0.821826	0.995558	Mprip
ENSMUSG00000005442	6223.13	-0.0314252	0.075988	-0.413555	0.6792	0.995558	Cic
ENSMUSG00000005447	1387.61	0.0382701	0.0856442	0.44685	0.654983	0.995558	Pafah1b3
ENSMUSG00000005465	17.2397	-0.0725809	0.0730383	-0.993738	0.32035	0.995558	Il27ra
ENSMUSG00000005469	4315.98	-0.0407247	0.0366632	-1.11078	0.266664	0.995558	Prkaca
ENSMUSG00000005470	29.3363	0.0391221	0.0850316	0.460089	0.645452	0.995558	Asf1b
ENSMUSG00000005474	0.0984887	0.00159375	0.0100353	0.158815	0.873815	0.995558	Myl10
ENSMUSG00000005481	554.802	-0.0230864	0.0784869	-0.294143	0.768649	0.995558	Ddx39
ENSMUSG00000005483	1037.89	0.0328882	0.0591857	0.555678	0.578431	0.995558	Dnajb1
ENSMUSG00000005493	2.31573	0.0328601	0.0334139	0.983427	0.325397	0.995558	Msh4
ENSMUSG00000005501	195.315	0.017843	0.0799535	0.223168	0.823405	0.995558	Usp40
ENSMUSG00000005505	625.379	-0.0217146	0.0683301	-0.31779	0.750644	0.995558	Kbtbd4
ENSMUSG00000005506	3067.88	-0.0283067	0.0568824	-0.497637	0.61874	0.995558	Celf1
ENSMUSG00000005514	1065.41	-0.0080731	0.0566135	-0.1426	0.886606	0.995558	Por
ENSMUSG00000005533	794.598	0.102985	0.0644813	1.59713	0.110236	0.995558	Igf1r
ENSMUSG00000005534	760.121	0.13707	0.0740633	1.85072	0.06421	0.995558	Insr
ENSMUSG00000005540	0.0985905	0.00159375	0.0100353	0.158815	0.873815	0.995558	Fcer2a
ENSMUSG00000005547	0.0950917	0.00159375	0.0100353	0.158815	0.873815	0.995558	Cyp2a5
ENSMUSG00000005553	94.9682	-0.0304909	0.0882704	-0.345426	0.729774	0.995558	Atp4a
ENSMUSG00000005566	3246.06	-0.0403861	0.062744	-0.643665	0.519793	0.995558	Trim28
ENSMUSG00000005575	2595.15	-0.00693242	0.049368	-0.140423	0.888325	0.995558	Ube2m
ENSMUSG00000005580	275.127	0.183056	0.0826274	2.21545	0.0267295	0.995558	Adcy9
ENSMUSG00000005583	25759.6	-0.0915933	0.0863309	-1.06096	0.28871	0.995558	Mef2c
ENSMUSG00000005609	1273.2	-0.0108455	0.0617554	-0.175621	0.860592	0.995558	Ctr9
ENSMUSG00000005610	27947.1	0.00673961	0.043806	0.153851	0.877727	0.995558	Eif4g2
ENSMUSG00000005611	14.6898	-0.105558	0.0710867	-1.48492	0.137565	0.995558	Mrvi1
ENSMUSG00000005615	1144.43	0.00974555	0.056193	0.17343	0.862313	0.995558	Pcyt1a
ENSMUSG00000005621	568.959	0.114436	0.0662868	1.72638	0.0842795	0.995558	Zfp592
ENSMUSG00000005625	1812.95	-0.101838	0.0489802	-2.07917	0.0376022	0.995558	Psmd4
ENSMUSG00000005628	2.8302	-0.0382133	0.0406628	-0.939759	0.347341	0.995558	Tmod4
ENSMUSG00000005640	2.54132	0.0436334	0.0357399	1.22086	0.22214	0.995558	Insrr
ENSMUSG00000005649	2.27819	0.0517256	0.0382597	1.35196	0.176388	0.995558	Cabp5
ENSMUSG00000005656	1021.53	-0.0454004	0.0654801	-0.693346	0.488092	0.995558	Snx6
ENSMUSG00000005667	231.944	-0.0789423	0.0772891	-1.02139	0.30707	0.995558	Mthfd2
ENSMUSG00000005672	1139.9	0.184229	0.0865906	2.12759	0.0333712	0.995558	Kit
ENSMUSG00000005674	1052.75	-0.060078	0.0659555	-0.910887	0.362355	0.995558	Tomm40l
ENSMUSG00000005677	1.26373	-0.00548041	0.024118	-0.227234	0.820242	0.995558	Nr1i3
ENSMUSG00000005681	8.66779	-0.00651655	0.0654423	-0.099577	0.92068	0.995558	Apoa2
ENSMUSG00000005682	289.829	-0.0634557	0.0765889	-0.828523	0.407374	0.995558	Pan2
ENSMUSG00000005686	240.55	-0.00239019	0.0858159	-0.0278526	0.97778	0.995558	Ampd3
ENSMUSG00000005687	1167.09	-0.0265636	0.0610882	-0.43484	0.663679	0.995558	Bcas2
ENSMUSG00000005696	1.00481	0.00777651	0.0228475	0.340366	0.733581	0.995558	Sh2d1a
ENSMUSG00000005698	1094.63	-0.0285797	0.04937	-0.578888	0.562665	0.995558	Ctcf
ENSMUSG00000005699	514.731	-0.0530335	0.0654407	-0.810404	0.417708	0.995558	Pard6a
ENSMUSG00000005705	1.41842	-0.0209749	0.0268844	-0.780187	0.435281	0.995558	Agrp
ENSMUSG00000005716	4.72385	0.0624944	0.0427966	1.46026	0.144217	0.995558	Pvalb
ENSMUSG00000005718	69.8805	0.193666	0.088999	2.17605	0.0295513	0.995558	Tfap4
ENSMUSG00000005732	1160.41	-0.0166279	0.0686576	-0.242185	0.808636	0.995558	Ranbp1
ENSMUSG00000005763	1.25743	0.0337001	0.0263529	1.2788	0.200966	0.995558	Cd247
ENSMUSG00000005774	211.482	-0.130869	0.0837832	-1.56199	0.118289	0.995558	Rfx5
ENSMUSG00000005779	2872.74	-0.00355616	0.0501966	-0.0708447	0.943521	0.995558	Psmb4
ENSMUSG00000005800	0.301578	0.00193212	0.0110456	0.174922	0.861141	0.995558	Mmp8
ENSMUSG00000005802	1231.5	-0.0293839	0.0609194	-0.48234	0.629565	0.995558	Slc30a4
ENSMUSG00000005803	34.0641	0.100755	0.0827966	1.21689	0.223645	0.995558	Sqor
ENSMUSG00000005804	1256.15	0.0130925	0.0619588	0.211311	0.832645	0.995558	Bloc1s6
ENSMUSG00000005813	1230.78	-0.010545	0.0520323	-0.202662	0.839399	0.995558	Metap1
ENSMUSG00000005823	197.514	-0.095206	0.0796868	-1.19475	0.232184	0.995558	Gpr108
ENSMUSG00000005836	1.07434	0.0243841	0.0243974	0.999455	0.317574	0.995558	Gata6
ENSMUSG00000005846	1242.19	-0.0241724	0.0605403	-0.399277	0.689689	0.995558	Rsl1d1
ENSMUSG00000005864	6.18781	-0.0166694	0.0536773	-0.310549	0.756144	0.995558	Cnga2
ENSMUSG00000005871	12609.6	-0.0191711	0.0869537	-0.220475	0.825501	0.995558	Apc
ENSMUSG00000005873	10787.2	0.0325677	0.0359978	0.904713	0.365618	0.995558	Reep5
ENSMUSG00000005881	2281.01	-0.00273682	0.0484005	-0.0565453	0.954907	0.995558	Ergic3
ENSMUSG00000005882	799.773	0.0417646	0.0528938	0.789593	0.429765	0.995558	Uqcc1
ENSMUSG00000005883	5.66069	0.0362774	0.0447683	0.810336	0.417747	0.995558	Spo11
ENSMUSG00000005886	1449.8	0.0870777	0.066464	1.31015	0.190146	0.995558	Ncoa2
ENSMUSG00000005892	131.887	-0.0264118	0.0689236	-0.383204	0.701569	0.995558	Trh
ENSMUSG00000005893	2443.8	0.0808561	0.0495686	1.6312	0.102849	0.995558	Nr2c2
ENSMUSG00000005897	126.907	0.160652	0.0840458	1.91148	0.0559426	0.995558	Nr2c1
ENSMUSG00000005899	727.396	-0.0605175	0.0698288	-0.866655	0.386131	0.995558	Smpd4
ENSMUSG00000005907	301.012	-0.0494744	0.067139	-0.736896	0.461186	0.995558	Pex1
ENSMUSG00000005917	203.27	-0.0515395	0.0877672	-0.587229	0.55705	0.995558	Otx1
ENSMUSG00000005936	2082.13	-0.0709636	0.0516798	-1.37314	0.169709	0.995558	Kctd20
ENSMUSG00000005947	3.18074	0.0158286	0.0402393	0.393363	0.694052	0.995558	Itgae
ENSMUSG00000005949	169.638	0.0106838	0.0775248	0.137812	0.890389	0.995558	Ctns
ENSMUSG00000005950	9.86056	0.0712953	0.0626586	1.13784	0.255188	0.995558	P2rx5
ENSMUSG00000005951	34.9544	0.00577013	0.0830752	0.0694566	0.944626	0.995558	Shpk
ENSMUSG00000005952	7.93148	0.0249602	0.0410953	0.607374	0.543602	0.995558	Trpv1
ENSMUSG00000005958	476.044	0.00317246	0.0860876	0.0368516	0.970603	0.995558	Ephb3
ENSMUSG00000005968	29.8565	-0.0218366	0.0813776	-0.268337	0.78844	0.995558	Tuft1
ENSMUSG00000005973	862.135	0.0558994	0.0685428	0.815539	0.414764	0.995558	Rcn1
ENSMUSG00000005980	0.200872	0.00342594	0.0100353	0.341389	0.732811	0.995558	Dnase1
ENSMUSG00000005981	1022.76	-0.0270179	0.0523429	-0.51617	0.605735	0.995558	Trap1
ENSMUSG00000005982	2146.2	-0.0217237	0.0422363	-0.514337	0.607016	0.995558	Naa60
ENSMUSG00000005983	105.293	-0.0120493	0.0868208	-0.138784	0.889621	0.995558	1700037C18Rik
ENSMUSG00000005986	1352.73	-0.0838499	0.0697293	-1.20251	0.229168	0.995558	Ankrd13d
ENSMUSG00000005994	0.612524	-0.0254782	0.0201198	-1.26633	0.205395	0.995558	Tyrp1
ENSMUSG00000006005	1421.43	0.0778998	0.0743096	1.04831	0.294494	0.995558	Tpr
ENSMUSG00000006010	676.966	-0.0315751	0.0549828	-0.574272	0.565783	0.995558	Odr4
ENSMUSG00000006014	6.56622	0.109497	0.0449015	2.4386	0.0147444	0.995558	Prg4
ENSMUSG00000006019	162.85	0.131367	0.0825558	1.59124	0.111554	0.995558	Dhx34
ENSMUSG00000006021	348.482	-0.0874166	0.0710376	-1.23057	0.218485	0.995558	Kptn
ENSMUSG00000006024	3056.49	-0.0608143	0.0491112	-1.2383	0.215606	0.995558	Napa
ENSMUSG00000006050	1040.13	-0.0924051	0.052721	-1.75272	0.0796503	0.995558	Sra1
ENSMUSG00000006056	0.0927415	0.00159375	0.0100353	0.158815	0.873815	0.995558	Calcoco2
ENSMUSG00000006057	1323.51	0.0104234	0.0487875	0.21365	0.83082	0.995558	Atp5g1
ENSMUSG00000006058	892.01	-0.0615921	0.0621498	-0.991026	0.321673	0.995558	Snf8
ENSMUSG00000006095	2596.62	-0.0434854	0.0627377	-0.69313	0.488228	0.995558	Tbcb
ENSMUSG00000006127	915.01	-0.0842928	0.0557782	-1.51122	0.130734	0.995558	Inpp5k
ENSMUSG00000006134	560.76	0.0231162	0.0699373	0.330527	0.741001	0.995558	Crkl
ENSMUSG00000006154	56.5289	0.0369318	0.0763925	0.483448	0.628778	0.995558	Eps8l1
ENSMUSG00000006169	672.403	0.0193243	0.0584513	0.330606	0.740942	0.995558	Clint1
ENSMUSG00000006179	0.902145	-0.00702946	0.0236798	-0.296855	0.766578	0.995558	Prss16
ENSMUSG00000006191	170.171	-0.0387389	0.0776741	-0.498736	0.617965	0.995558	Cdkal1
ENSMUSG00000006215	437.296	-0.133044	0.0783469	-1.69814	0.0894813	0.995558	Zbtb17
ENSMUSG00000006216	1.00945	-0.0191764	0.0218178	-0.878935	0.379436	0.995558	Clcnkb
ENSMUSG00000006218	378.532	-0.0252923	0.0842129	-0.300338	0.763919	0.995558	Fam131c
ENSMUSG00000006219	205.938	-0.00227541	0.0875493	-0.02599	0.979265	0.995558	Fblim1
ENSMUSG00000006221	0.488372	0.00407009	0.0159767	0.254752	0.798915	0.995558	Hspb7
ENSMUSG00000006235	13.0338	0.035524	0.0688829	0.515716	0.606053	0.995558	Epor
ENSMUSG00000006241	91.7678	-0.116715	0.0890432	-1.31077	0.189937	0.995558	Ccdc159
ENSMUSG00000006262	483.708	0.0240107	0.0853666	0.281266	0.778507	0.995558	Mob1b
ENSMUSG00000006269	3.59637	0.0511983	0.0355963	1.4383	0.150348	0.995558	Atp6v1b1
ENSMUSG00000006270	7.41397	-0.062888	0.0567685	-1.1078	0.267949	0.995558	Vax1
ENSMUSG00000006276	808.221	-0.00510801	0.0662809	-0.0770661	0.938571	0.995558	Eps15l1
ENSMUSG00000006281	63.2527	-0.0464388	0.0864761	-0.537013	0.591259	0.995558	Tep1
ENSMUSG00000006288	631.681	-0.00669226	0.0607031	-0.110246	0.912215	0.995558	Ttc5
ENSMUSG00000006289	362.14	0.0379252	0.0658621	0.575827	0.564732	0.995558	Osgep
ENSMUSG00000006299	2643.91	-0.103807	0.0452771	-2.2927	0.0218654	0.995558	Aamp
ENSMUSG00000006301	103.868	-0.0913106	0.0879349	-1.03839	0.299089	0.995558	Tmbim1
ENSMUSG00000006304	5794.04	-0.0559894	0.0470553	-1.18986	0.2341	0.995558	Arpc2
ENSMUSG00000006307	906.674	0.0313438	0.0808893	0.387489	0.698394	0.995558	Kmt2b
ENSMUSG00000006310	0.200375	-0.00390281	0.0100353	-0.388908	0.697344	0.995558	Zbtb32
ENSMUSG00000006311	0.100436	0.00159375	0.0100353	0.158815	0.873815	0.995558	Etv2
ENSMUSG00000006313	6.88174	-0.0216292	0.0567903	-0.38086	0.703307	0.995558	Upk1a
ENSMUSG00000006315	1463.05	0.0262267	0.053758	0.487865	0.625645	0.995558	Tmem147
ENSMUSG00000006333	3906.64	-0.00250355	0.0683431	-0.0366321	0.970778	0.995558	Rps9
ENSMUSG00000006335	336.842	-0.0392429	0.0771907	-0.508389	0.611181	0.995558	Tfpt
ENSMUSG00000006342	35.1474	0.0469703	0.0831673	0.564769	0.572231	0.995558	Susd2
ENSMUSG00000006344	23.7061	0.0748111	0.0763689	0.979601	0.327283	0.995558	Ggt5
ENSMUSG00000006345	17.6215	-0.0444821	0.0740063	-0.601059	0.547801	0.995558	Ggt1
ENSMUSG00000006356	5752.71	-0.0897639	0.0774909	-1.15838	0.246709	0.995558	Crip2
ENSMUSG00000006360	41.5996	0.105967	0.0832362	1.27309	0.202985	0.995558	Crip1
ENSMUSG00000006362	250.26	0.157132	0.0864894	1.81677	0.0692517	0.995558	Cbfa2t3
ENSMUSG00000006369	244.218	0.215002	0.0889158	2.41804	0.0156042	0.995558	Fbln1
ENSMUSG00000006373	3951.27	0.0334518	0.0763778	0.437978	0.661402	0.995558	Pgrmc1
ENSMUSG00000006378	270.694	-0.0465024	0.0772442	-0.602018	0.547162	0.995558	Gcat
ENSMUSG00000006386	171.818	0.0799198	0.089022	0.897753	0.369317	0.995558	Tek
ENSMUSG00000006389	0.393283	0.00641796	0.0137162	0.46791	0.639849	0.995558	Mpl
ENSMUSG00000006390	138.645	0.0376819	0.0815978	0.461801	0.644224	0.995558	Elovl1
ENSMUSG00000006392	600.882	-0.00512634	0.0597073	-0.0858579	0.931579	0.995558	Med8
ENSMUSG00000006395	90.2191	-0.014861	0.0877705	-0.169316	0.865548	0.995558	Hyi
ENSMUSG00000006398	69.1054	0.125277	0.0888313	1.41028	0.158457	0.995558	Cdc20
ENSMUSG00000006403	64.6758	0.0465565	0.0889745	0.523256	0.600796	0.995558	Adamts4
ENSMUSG00000006411	39.2706	-0.0334692	0.0845712	-0.395752	0.692288	0.995558	Nectin4
ENSMUSG00000006412	1117.01	-0.041842	0.0520232	-0.804294	0.421227	0.995558	Pfdn2
ENSMUSG00000006418	734.907	-0.0185327	0.0724017	-0.255971	0.797973	0.995558	Rnf114
ENSMUSG00000006423	344.779	-0.137877	0.0696963	-1.97825	0.0479006	0.995558	C330007P06Rik
ENSMUSG00000006435	1038.8	0.0556086	0.0891905	0.623481	0.532969	0.995558	Neurl1a
ENSMUSG00000006442	1495.71	-0.0425326	0.0687927	-0.618272	0.536396	0.995558	Srm
ENSMUSG00000006445	24.5142	0.0539545	0.0766008	0.70436	0.481209	0.995558	Epha2
ENSMUSG00000006456	584.524	0.00618502	0.0705933	0.0876148	0.930183	0.995558	Rbm14
ENSMUSG00000006457	58.3901	-0.0404778	0.0891874	-0.453852	0.649936	0.995558	Actn3
ENSMUSG00000006462	0.515973	-0.0043662	0.0142356	-0.306711	0.759063	0.995558	A530013C23Rik
ENSMUSG00000006463	330.973	0.0408591	0.0650081	0.628523	0.529661	0.995558	Zdhhc24
ENSMUSG00000006464	731.406	-0.0379153	0.0625641	-0.606023	0.5445	0.995558	Bbs1
ENSMUSG00000006469	0.28991	0.00267935	0.0129976	0.206142	0.83668	0.995558	Slc34a3
ENSMUSG00000006471	471.426	-0.11674	0.0790632	-1.47654	0.1398	0.995558	Ndor1
ENSMUSG00000006476	11416.1	-0.0512332	0.0598052	-0.856668	0.391628	0.995558	Nsmf
ENSMUSG00000006494	691.347	-0.00159531	0.0625655	-0.0254982	0.979658	0.995558	Pdk1
ENSMUSG00000006498	504.788	0.0381191	0.0686821	0.555007	0.57889	0.995558	Ptbp1
ENSMUSG00000006517	1470.66	0.0429724	0.063203	0.679912	0.49656	0.995558	Mvd
ENSMUSG00000006519	72.0132	0.0742338	0.089137	0.832805	0.404955	0.995558	Cyba
ENSMUSG00000006522	75.7747	-0.0975771	0.0882037	-1.10627	0.26861	0.995558	Itih3
ENSMUSG00000006526	320.573	0.0508053	0.0658248	0.771827	0.440217	0.995558	Stimate
ENSMUSG00000006527	466.688	-0.0525472	0.0678174	-0.774834	0.438438	0.995558	Sfmbt1
ENSMUSG00000006538	4.01017	-0.0507602	0.0479249	-1.05916	0.289527	0.995558	Ihh
ENSMUSG00000006542	0.0996692	-0.00207062	0.0100353	-0.206334	0.83653	0.995558	Prkag3
ENSMUSG00000006567	48.2877	0.0303241	0.0889931	0.340746	0.733295	0.995558	Atp7b
ENSMUSG00000006574	9.03542	0.036015	0.0585434	0.615185	0.538432	0.995558	Slc4a1
ENSMUSG00000006575	3911.83	-0.0649467	0.0657797	-0.987336	0.323478	0.995558	Rundc3a
ENSMUSG00000006576	2899	-0.0702735	0.068334	-1.02838	0.30377	0.995558	Slc4a3
ENSMUSG00000006585	82.4083	0.017388	0.0855518	0.203246	0.838943	0.995558	Cdt1
ENSMUSG00000006586	782.717	0.140327	0.0867462	1.61768	0.105732	0.995558	Runx1t1
ENSMUSG00000006587	0.395037	-0.00951703	0.0156349	-0.608704	0.542721	0.995558	Snai3
ENSMUSG00000006589	951.727	0.00221571	0.0604705	0.0366412	0.970771	0.995558	Aprt
ENSMUSG00000006599	709.167	-0.047751	0.0520501	-0.917404	0.358931	0.995558	Gtf2h1
ENSMUSG00000006611	42.1027	0.125609	0.0845068	1.48637	0.137181	0.995558	Hfe
ENSMUSG00000006638	37.4394	-0.0415209	0.081852	-0.507268	0.611966	0.995558	Abhd1
ENSMUSG00000006641	319.476	-0.0714373	0.0773467	-0.923599	0.355695	0.995558	Slc5a6
ENSMUSG00000006642	4.24753	-0.0541603	0.0372022	-1.45584	0.145438	0.995558	Tcf23
ENSMUSG00000006649	1.16477	0.00789042	0.0245383	0.321555	0.747789	0.995558	Nphs1
ENSMUSG00000006651	15211.1	-0.0585763	0.0421703	-1.38904	0.16482	0.995558	Aplp1
ENSMUSG00000006673	1571.92	-0.00406852	0.0561101	-0.0725095	0.942196	0.995558	Qrich1
ENSMUSG00000006675	504.063	0.0147751	0.0598706	0.246784	0.805075	0.995558	P4htm
ENSMUSG00000006676	1295.51	-0.0717196	0.067906	-1.05616	0.290894	0.995558	Usp19
ENSMUSG00000006678	93.1683	0.0715298	0.0879463	0.813335	0.416026	0.995558	Pola1
ENSMUSG00000006699	9843	-0.0583439	0.0452058	-1.29063	0.196832	0.995558	Cdc42
ENSMUSG00000006705	317.408	0.0429745	0.084976	0.505726	0.613049	0.995558	Pknox1
ENSMUSG00000006711	525.232	-0.10888	0.0848309	-1.28349	0.199319	0.995558	D130043K22Rik
ENSMUSG00000006715	48.4907	-0.0646288	0.0890862	-0.725464	0.468167	0.995558	Gmnn
ENSMUSG00000006717	501.667	-0.0529111	0.0706861	-0.748536	0.454137	0.995558	Acot13
ENSMUSG00000006720	116.269	-0.164538	0.0863084	-1.9064	0.0565986	0.995558	Zfp184
ENSMUSG00000006724	5.72687	0.0226269	0.0529141	0.427616	0.668931	0.995558	Cyp27b1
ENSMUSG00000006728	1553.44	0.00612764	0.0616668	0.0993669	0.920847	0.995558	Cdk4
ENSMUSG00000006731	2308.13	-0.00711377	0.0656984	-0.108279	0.913774	0.995558	B4galnt1
ENSMUSG00000006732	265.35	0.0301941	0.0710883	0.424741	0.671026	0.995558	Mettl1
ENSMUSG00000006736	937.197	-0.0058686	0.0581067	-0.100997	0.919553	0.995558	Tspan31
ENSMUSG00000006740	2093.3	-0.0047724	0.0469035	-0.101749	0.918956	0.995558	Kif5b
ENSMUSG00000006763	271.919	-0.0620018	0.0794063	-0.780817	0.43491	0.995558	Saal1
ENSMUSG00000006764	39.1748	-0.106551	0.0854302	-1.24723	0.212312	0.995558	Tph2
ENSMUSG00000006777	0.507511	-0.0176276	0.0176537	-0.998519	0.318028	0.995558	Krt23
ENSMUSG00000006782	1007.1	-0.102717	0.0886898	-1.15816	0.246799	0.995558	Cnp
ENSMUSG00000006784	8.27439	0.0335221	0.0556479	0.602396	0.54691	0.995558	Ttc25
ENSMUSG00000006800	3896.09	0.0616053	0.0749298	0.822174	0.410978	0.995558	Sulf2
ENSMUSG00000006818	1628.35	0.0563615	0.0538218	1.04719	0.295013	0.995558	Sod2
ENSMUSG00000006850	126.19	-0.0606761	0.0889507	-0.682132	0.495155	0.995558	Tmco6
ENSMUSG00000006906	826.12	-0.0216078	0.0660957	-0.326917	0.74373	0.995558	Stambp
ENSMUSG00000006920	609.825	-0.119597	0.0644976	-1.85428	0.0636985	0.995558	Ezh1
ENSMUSG00000006930	942.678	0.0160534	0.0719107	0.22324	0.823349	0.995558	Hap1
ENSMUSG00000006931	165.296	0.134959	0.0823968	1.63791	0.10144	0.995558	P3h4
ENSMUSG00000006932	11159.4	0.00531402	0.0438181	0.121275	0.903474	0.995558	Ctnnb1
ENSMUSG00000006941	2126.5	0.0138987	0.0736483	0.188717	0.850314	0.995558	Eif1b
ENSMUSG00000006958	252.036	-0.10286	0.0877108	-1.17272	0.240909	0.995558	Chrd
ENSMUSG00000006998	4757.75	-0.0267918	0.0373894	-0.716561	0.473645	0.995558	Psmd2
ENSMUSG00000007021	3852.58	-0.0118822	0.0502073	-0.236663	0.812918	0.995558	Syngr3
ENSMUSG00000007029	861.991	-0.00974117	0.0765681	-0.127222	0.898764	0.995558	Vars
ENSMUSG00000007030	1.58076	-0.0233005	0.0301309	-0.773309	0.43934	0.995558	Vwa7
ENSMUSG00000007033	4.68388	-0.0143849	0.0361612	-0.397798	0.690779	0.995558	Hspa1l
ENSMUSG00000007034	0.595281	0.0092022	0.0185646	0.495685	0.620117	0.995558	Slc44a4
ENSMUSG00000007035	5.42526	0.0880756	0.0522445	1.68583	0.0918279	0.995558	Msh5
ENSMUSG00000007036	920.759	0.00511732	0.0574602	0.0890585	0.929035	0.995558	Abhd16a
ENSMUSG00000007038	481.728	-0.00806488	0.071636	-0.112581	0.910362	0.995558	Neu1
ENSMUSG00000007041	256.046	0.121564	0.0720497	1.68723	0.0915592	0.995558	Clic1
ENSMUSG00000007050	264.765	0.0721096	0.0747284	0.964956	0.334567	0.995558	Lsm2
ENSMUSG00000007080	60.1568	0.069787	0.0888321	0.785606	0.432099	0.995558	Pole
ENSMUSG00000007097	6801.5	0.0939859	0.0803998	1.16898	0.242411	0.995558	Atp1a2
ENSMUSG00000007107	2.38764	-0.0023079	0.0354918	-0.0650263	0.948153	0.995558	Atp1a4
ENSMUSG00000007122	9.43443	0.0367646	0.060914	0.60355	0.546143	0.995558	Casq1
ENSMUSG00000007207	8145.32	-0.103465	0.0801014	-1.29167	0.19647	0.995558	Stx1a
ENSMUSG00000007279	10.6449	0.0613606	0.0655338	0.936319	0.349109	0.995558	Scube2
ENSMUSG00000007338	663.012	0.00594144	0.0552759	0.107487	0.914403	0.995558	Mrpl49
ENSMUSG00000007379	25.3342	0.00729456	0.0811412	0.0898996	0.928367	0.995558	Dennd2c
ENSMUSG00000007411	2409.08	-0.0377487	0.0444855	-0.848562	0.396125	0.995558	Mark3
ENSMUSG00000007415	1136.36	-0.0525495	0.0598203	-0.878456	0.379697	0.995558	Gatad1
ENSMUSG00000007440	92.825	0.00227194	0.0874946	0.0259667	0.979284	0.995558	Pcdha11
ENSMUSG00000007457	1.6155	0.0280942	0.0293628	0.956798	0.338669	0.995558	2310003L06Rik
ENSMUSG00000007458	519.442	0.0201457	0.0676603	0.297748	0.765896	0.995558	M6pr
ENSMUSG00000007476	208.506	-0.0400945	0.0790497	-0.507206	0.61201	0.995558	Lrrc8a
ENSMUSG00000007480	19.0124	0.129218	0.0761605	1.69665	0.0897629	0.995558	Mc5r
ENSMUSG00000007564	15861.6	-0.0422017	0.0435973	-0.96799	0.33305	0.995558	Ppp2r1a
ENSMUSG00000007570	274.052	-0.0558922	0.0733141	-0.762366	0.445842	0.995558	Fance
ENSMUSG00000007589	192.188	0.059754	0.0785673	0.760546	0.446928	0.995558	Tinf2
ENSMUSG00000007594	21.6	0.18117	0.0811886	2.23147	0.0256497	0.995558	Hapln4
ENSMUSG00000007603	1055.87	-0.102758	0.0864708	-1.18835	0.234695	0.995558	Dus3l
ENSMUSG00000007610	227.649	-0.0621177	0.0838446	-0.740867	0.458774	0.995558	Gtpbp3
ENSMUSG00000007613	786.174	0.0286937	0.0805109	0.356395	0.721545	0.995558	Tgfbr1
ENSMUSG00000007617	1361.93	0.0117985	0.0618919	0.190631	0.848815	0.995558	Homer1
ENSMUSG00000007646	56.9789	0.0106856	0.0891594	0.119848	0.904603	0.995558	Rad51c
ENSMUSG00000007653	1805.56	0.136616	0.0766814	1.78161	0.0748132	0.995558	Gabrb2
ENSMUSG00000007655	463.266	0.0603407	0.0831188	0.725957	0.467865	0.995558	Cav1
ENSMUSG00000007656	2393.75	0.0042006	0.0487282	0.0862047	0.931304	0.995558	Arpp19
ENSMUSG00000007659	2045.18	-0.0348177	0.0440719	-0.790021	0.429516	0.995558	Bcl2l1
ENSMUSG00000007670	1685.76	-0.0495867	0.0596648	-0.831087	0.405924	0.995558	Khsrp
ENSMUSG00000007682	692.12	-0.0908651	0.0891791	-1.01891	0.308248	0.995558	Dio2
ENSMUSG00000007739	3042.3	-0.00527739	0.06184	-0.0853394	0.931992	0.995558	Cct4
ENSMUSG00000007777	199.45	-0.0557086	0.0838161	-0.664653	0.506273	0.995558	0610009B22Rik
ENSMUSG00000007783	1053.94	-0.0735389	0.0687416	-1.06979	0.284715	0.995558	Cpt1c
ENSMUSG00000007805	10.2548	0.102813	0.0643273	1.59829	0.109979	0.995558	Twist2
ENSMUSG00000007812	364.323	0.11908	0.0803737	1.48158	0.138452	0.995558	Zfp655
ENSMUSG00000007815	1840.43	-0.0254578	0.0426619	-0.596735	0.550685	0.995558	Rhoa
ENSMUSG00000007817	3294.27	0.114025	0.0429069	2.6575	0.00787223	0.995558	Zmiz1
ENSMUSG00000007827	162.556	-0.0388206	0.0819845	-0.473512	0.635848	0.995558	Ankrd26
ENSMUSG00000007833	106.79	0.0332626	0.0838156	0.396855	0.691475	0.995558	Aldh16a1
ENSMUSG00000007836	2858.02	0.0224502	0.0663998	0.338106	0.735283	0.995558	Hnrnpa0
ENSMUSG00000007837	89.4214	-0.035742	0.0890199	-0.401505	0.688048	0.995558	Prrg2
ENSMUSG00000007850	4423.08	-0.056832	0.0585642	-0.970422	0.331836	0.995558	Hnrnph1
ENSMUSG00000007867	105.854	-0.0193477	0.0828027	-0.233661	0.815248	0.995558	Ift43
ENSMUSG00000007872	830.011	0.111716	0.079997	1.39651	0.162562	0.995558	Id3
ENSMUSG00000007877	12.7773	-0.0155944	0.0654045	-0.238431	0.811547	0.995558	Tcap
ENSMUSG00000007880	1787.48	0.0963031	0.0499865	1.92658	0.0540316	0.995558	Arid1a
ENSMUSG00000007888	264.291	-0.0122261	0.0874352	-0.13983	0.888794	0.995558	Crlf1
ENSMUSG00000007891	3483.97	0.0623493	0.050423	1.23653	0.216263	0.995558	Ctsd
ENSMUSG00000007892	9359.17	-0.00822341	0.0800903	-0.102677	0.918219	0.995558	Rplp1
ENSMUSG00000007907	0.298696	0.00272256	0.0131014	0.207806	0.83538	0.995558	Cabs1
ENSMUSG00000007908	490.672	0.0236532	0.0648265	0.36487	0.715209	0.995558	Hmgcll1
ENSMUSG00000007944	2160.59	0.0473617	0.0632075	0.749305	0.453674	0.995558	Ttc9b
ENSMUSG00000007946	0.799682	0.0169471	0.0197509	0.858045	0.390868	0.995558	Phox2a
ENSMUSG00000007950	2644.95	-0.0130505	0.0753656	-0.173163	0.862523	0.995558	Abhd8
ENSMUSG00000007987	811.751	-0.042883	0.0559167	-0.766909	0.443136	0.995558	Ift22
ENSMUSG00000007989	624.469	0.036921	0.0847379	0.435708	0.663048	0.995558	Fzd3
ENSMUSG00000008028	23.5131	0.189124	0.0837912	2.25709	0.0240027	0.995558	1700008O03Rik
ENSMUSG00000008035	1127.05	0.0415957	0.057988	0.717315	0.47318	0.995558	Mid1ip1
ENSMUSG00000008036	3973.41	-0.0251558	0.0548298	-0.458799	0.646379	0.995558	Ap2s1
ENSMUSG00000008129	49.7152	0.0454485	0.0888986	0.51124	0.609183	0.995558	4930432K21Rik
ENSMUSG00000008136	400.62	0.0563049	0.064574	0.871944	0.383239	0.995558	Fhl2
ENSMUSG00000008140	3146.29	0.0554775	0.0558531	0.993274	0.320576	0.995558	Emc10
ENSMUSG00000008153	5171.94	0.0201073	0.0714885	0.281266	0.778506	0.995558	Clstn3
ENSMUSG00000008167	1172.7	0.0377991	0.0600372	0.629595	0.528959	0.995558	Fbxw9
ENSMUSG00000008193	0.809288	0.00977111	0.0216508	0.451304	0.65177	0.995558	Spib
ENSMUSG00000008200	741.146	-0.0974059	0.0825395	-1.18011	0.237956	0.995558	Fnbp4
ENSMUSG00000008206	1067.41	-0.0200734	0.0730424	-0.274819	0.783455	0.995558	Cers4
ENSMUSG00000008226	143.931	-0.00983096	0.0868177	-0.113237	0.909843	0.995558	Scrn3
ENSMUSG00000008301	943.281	-0.0510491	0.0585165	-0.872387	0.382997	0.995558	Phax
ENSMUSG00000008305	615.672	-0.0377227	0.0744408	-0.506748	0.612332	0.995558	Tle1
ENSMUSG00000008307	16.7697	-0.0256718	0.0576076	-0.445632	0.655863	0.995558	1700109H08Rik
ENSMUSG00000008318	83.082	0.083248	0.0891123	0.934192	0.350205	0.995558	Relt
ENSMUSG00000008333	685.242	-0.02071	0.056304	-0.367825	0.713004	0.995558	Snrpb2
ENSMUSG00000008348	2350.81	0.0388551	0.0504575	0.770056	0.441267	0.995558	Ubc
ENSMUSG00000008373	813.312	0.0107589	0.0567524	0.189576	0.849641	0.995558	Prpf31
ENSMUSG00000008384	52.7563	0.0549729	0.0889215	0.618218	0.536432	0.995558	Sertad1
ENSMUSG00000008393	838.231	0.0246532	0.0887726	0.277711	0.781234	0.995558	Carhsp1
ENSMUSG00000008398	262.89	-0.00325584	0.0872843	-0.0373016	0.970245	0.995558	Elk3
ENSMUSG00000008429	465.941	0.0540092	0.0696795	0.775109	0.438275	0.995558	Herpud2
ENSMUSG00000008435	743.387	0.0149835	0.0614084	0.243997	0.807233	0.995558	Rdh13
ENSMUSG00000008438	7.0216	-0.030337	0.0574985	-0.527614	0.597767	0.995558	Adam21
ENSMUSG00000008450	595.973	-0.0756204	0.0563629	-1.34167	0.179704	0.995558	Nutf2
ENSMUSG00000008461	3.07076	0.0387155	0.0263622	1.4686	0.14194	0.995558	Fut1
ENSMUSG00000008475	4358.01	-0.0461546	0.0542018	-0.851533	0.394473	0.995558	Arpc5
ENSMUSG00000008482	0.60409	0.0094549	0.0185809	0.50885	0.610857	0.995558	Rnf151
ENSMUSG00000008489	1939.02	0.0780815	0.064421	1.21205	0.225494	0.995558	Elavl2
ENSMUSG00000008496	185.22	-0.015284	0.0872482	-0.175178	0.860939	0.995558	Pou2f2
ENSMUSG00000008540	88.3989	0.00663295	0.089178	0.0743787	0.940709	0.995558	Mgst1
ENSMUSG00000008575	2496.76	0.1432	0.0668406	2.14241	0.0321606	0.995558	Nfib
ENSMUSG00000008590	0.957082	0.0258014	0.0218878	1.1788	0.238476	0.995558	Htr3b
ENSMUSG00000008601	0.383156	0.0082371	0.0155258	0.530542	0.595736	0.995558	Rab25
ENSMUSG00000008604	2298.27	-0.0923514	0.0681562	-1.355	0.175418	0.995558	Ubqln4
ENSMUSG00000008658	3849.21	-0.0320917	0.074763	-0.429246	0.667744	0.995558	Rbfox1
ENSMUSG00000008682	1725.72	0.001956	0.0741869	0.0263658	0.978966	0.995558	Rpl10
ENSMUSG00000008683	3034.18	0.0131976	0.0632758	0.208572	0.834782	0.995558	Rps15a
ENSMUSG00000008690	1656.18	-0.097015	0.0557713	-1.73951	0.0819445	0.995558	Ncaph2
ENSMUSG00000008730	1063.33	0.00350157	0.0704987	0.0496685	0.960387	0.995558	Hipk1
ENSMUSG00000008734	412.536	0.0456101	0.081414	0.560224	0.575327	0.995558	Gprc5b
ENSMUSG00000008763	1576.32	0.0974246	0.0623363	1.56289	0.118079	0.995558	Man1a2
ENSMUSG00000008822	153.979	0.0230117	0.0772036	0.298065	0.765654	0.995558	Acyp1
ENSMUSG00000008845	12.6144	0.0819225	0.0510631	1.60434	0.10864	0.995558	Cd163
ENSMUSG00000008855	2294.57	-0.0698951	0.075146	-0.930125	0.352306	0.995558	Hdac5
ENSMUSG00000008859	3876.52	-0.0434385	0.0565215	-0.76853	0.442172	0.995558	Rala
ENSMUSG00000008892	1884.1	0.00652532	0.0440877	0.148008	0.882337	0.995558	Vdac3
ENSMUSG00000008932	1.70235	-0.0185634	0.0319454	-0.581097	0.561175	0.995558	Slc1a7
ENSMUSG00000008958	662.499	-0.0254084	0.0707791	-0.358981	0.719609	0.995558	Vps72
ENSMUSG00000008976	350.205	-0.0309127	0.0725647	-0.426002	0.670107	0.995558	Gabpa
ENSMUSG00000008999	228.037	0.129717	0.0751227	1.72674	0.0842151	0.995558	Bmp7
ENSMUSG00000009013	3254.45	0.0356294	0.0519046	0.686441	0.492435	0.995558	Dynll1
ENSMUSG00000009030	478.612	0.0223755	0.0602955	0.371098	0.710564	0.995558	Pdcl
ENSMUSG00000009035	959.441	0.0459019	0.0597956	0.767647	0.442697	0.995558	Tmem184b
ENSMUSG00000009070	4.77339	0.0258274	0.0512001	0.504439	0.613953	0.995558	Rsph14
ENSMUSG00000009073	4642.58	-0.0664886	0.0526146	-1.26369	0.206341	0.995558	Nf2
ENSMUSG00000009075	63.5855	0.105418	0.0562117	1.87538	0.0607402	0.995558	Cabp7
ENSMUSG00000009076	325.942	-0.0161365	0.0766986	-0.210388	0.833365	0.995558	Zmat5
ENSMUSG00000009079	2426.36	-0.0753614	0.0509505	-1.47911	0.139111	0.995558	Ewsr1
ENSMUSG00000009090	2471.35	-0.034096	0.0519641	-0.656145	0.511731	0.995558	Ap1b1
ENSMUSG00000009092	7.41719	0.0372246	0.0552897	0.673264	0.500779	0.995558	Derl3
ENSMUSG00000009093	0.099571	-0.00207062	0.0100353	-0.206334	0.83653	0.995558	Gstt4
ENSMUSG00000009097	12.646	-0.030477	0.0652082	-0.46738	0.640228	0.995558	Tbx1
ENSMUSG00000009108	1.36595	0.0211958	0.0293252	0.722784	0.469813	0.995558	Gnat2
ENSMUSG00000009112	1013.5	0.0275617	0.0496765	0.554824	0.579015	0.995558	Bcl2l13
ENSMUSG00000009114	0.197181	0.00342594	0.0100353	0.341389	0.732811	0.995558	2610028H24Rik
ENSMUSG00000009115	0.301309	0.00525813	0.0100353	0.523963	0.600304	0.995558	Spatc1l
ENSMUSG00000009145	1.30313	-0.00707668	0.0275566	-0.256805	0.797329	0.995558	Dqx1
ENSMUSG00000009185	0.100436	0.00159375	0.0100353	0.158815	0.873815	0.995558	Ccl8
ENSMUSG00000009207	491.346	-0.0285821	0.0740848	-0.385802	0.699643	0.995558	Lnpk
ENSMUSG00000009210	0.481153	0.0183475	0.0144906	1.26617	0.205454	0.995558	Prr29
ENSMUSG00000009214	11.8622	-0.0256787	0.0613673	-0.418442	0.675624	0.995558	Mymk
ENSMUSG00000009216	2600.42	-0.119914	0.0519696	-2.30739	0.0210331	0.995558	Fam163b
ENSMUSG00000009246	3.70187	0.0153968	0.0303218	0.507781	0.611607	0.995558	Trpm5
ENSMUSG00000009248	3.34234	-0.0039063	0.0379305	-0.102986	0.917974	0.995558	Ascl2
ENSMUSG00000009281	35.6012	0.138755	0.0756055	1.83526	0.0664679	0.995558	Rarres2
ENSMUSG00000009291	696.476	0.100488	0.0693126	1.44978	0.147121	0.995558	Pttg1ip
ENSMUSG00000009292	239.201	-0.00619895	0.083454	-0.0742798	0.940788	0.995558	Trpm2
ENSMUSG00000009293	852.735	0.0545091	0.0618965	0.880649	0.378508	0.995558	Ube2g2
ENSMUSG00000009350	1.10415	0.00314721	0.0224861	0.139962	0.88869	0.995558	Mpo
ENSMUSG00000009356	23.0556	0.0117852	0.0817436	0.144172	0.885364	0.995558	Lpo
ENSMUSG00000009376	2368.57	-0.0461559	0.0864478	-0.533916	0.5934	0.995558	Met
ENSMUSG00000009378	31.2312	0.165133	0.0743205	2.2219	0.02629	0.995558	Slc16a12
ENSMUSG00000009394	5573.29	0.0414992	0.0805618	0.515123	0.606467	0.995558	Syn2
ENSMUSG00000009406	688.552	-0.0328744	0.0640869	-0.512965	0.607976	0.995558	Elk1
ENSMUSG00000009418	5918.05	0.0917587	0.0786762	1.16628	0.2435	0.995558	Nav1
ENSMUSG00000009470	997.618	0.0215248	0.0693838	0.310228	0.756387	0.995558	Tnpo1
ENSMUSG00000009471	0.290414	0.00268185	0.0130036	0.206239	0.836604	0.995558	Myod1
ENSMUSG00000009487	2.47593	-0.0176938	0.0360396	-0.490954	0.623459	0.995558	Otog
ENSMUSG00000009535	1415.16	-0.00395694	0.0570419	-0.069369	0.944696	0.995558	Rnmt
ENSMUSG00000009545	24.2988	0.00333022	0.074184	0.0448914	0.964194	0.995558	Kcnq1
ENSMUSG00000009549	1469.78	-0.0158094	0.060131	-0.262916	0.792615	0.995558	Srp14
ENSMUSG00000009551	50.9255	-0.0406723	0.0891607	-0.456168	0.648269	0.995558	6330409D20Rik
ENSMUSG00000009555	1014.72	-0.118129	0.0573755	-2.05888	0.0395056	0.995558	Cdk9
ENSMUSG00000009563	373.636	0.0408831	0.0643574	0.635251	0.525265	0.995558	Tor2a
ENSMUSG00000009566	225.732	-0.1018	0.0749204	-1.35877	0.174219	0.995558	Fpgs
ENSMUSG00000009569	1249.68	0.0443818	0.0857923	0.517317	0.604935	0.995558	Mrtfb
ENSMUSG00000009575	4695.8	0.0359828	0.0495531	0.726146	0.467749	0.995558	Cbx5
ENSMUSG00000009580	0.100706	-0.00207062	0.0100353	-0.206334	0.83653	0.995558	Odam
ENSMUSG00000009585	31.636	0.0777015	0.0869158	0.893986	0.371329	0.995558	Apobec3
ENSMUSG00000009588	0.297107	-0.00981167	0.0131112	-0.748341	0.454254	0.995558	St6galnac1
ENSMUSG00000009596	0.311208	-0.00361542	0.0132447	-0.27297	0.784876	0.995558	Taf7l
ENSMUSG00000009614	171.212	0.0373014	0.0820734	0.454488	0.649478	0.995558	Sardh
ENSMUSG00000009621	1114.34	-0.00929595	0.0603302	-0.154084	0.877543	0.995558	Vav2
ENSMUSG00000009628	47.1014	0.0862251	0.0785401	1.09785	0.272271	0.995558	Tex15
ENSMUSG00000009630	2447.41	-0.0353696	0.052628	-0.672069	0.50154	0.995558	Ppp2cb
ENSMUSG00000009633	44.9979	0.0525199	0.0890553	0.589745	0.555361	0.995558	G0s2
ENSMUSG00000009640	532.706	-0.024729	0.0730025	-0.338742	0.734804	0.995558	Dmap1
ENSMUSG00000009647	1204.1	-0.070086	0.0565975	-1.23832	0.215597	0.995558	Mcu
ENSMUSG00000009654	1.41033	-0.0322936	0.0275409	-1.17257	0.24097	0.995558	Oit3
ENSMUSG00000009670	1.75583	0.0486367	0.0312142	1.55816	0.119196	0.995558	Tex11
ENSMUSG00000009681	1706.28	0.0485321	0.0541083	0.896944	0.369749	0.995558	Bcr
ENSMUSG00000009687	171.049	0.0434246	0.0891189	0.487266	0.62607	0.995558	Fxyd5
ENSMUSG00000009731	285.189	0.0422767	0.0739101	0.572002	0.567321	0.995558	Kcnd1
ENSMUSG00000009733	368.15	-0.0576968	0.0700792	-0.823309	0.410332	0.995558	Tfcp2
ENSMUSG00000009734	41.4566	0.0134139	0.0818496	0.163885	0.869822	0.995558	Pou6f2
ENSMUSG00000009739	2289.78	-0.0916071	0.0712446	-1.28581	0.198509	0.995558	Pou6f1
ENSMUSG00000009741	1016.53	-0.162157	0.0649166	-2.49793	0.012492	0.995558	Ubp1
ENSMUSG00000009772	39.1181	-0.0437267	0.0830038	-0.526804	0.59833	0.995558	Nuak2
ENSMUSG00000009828	1090.56	-0.00332263	0.0692026	-0.048013	0.961706	0.995558	Ick
ENSMUSG00000009863	2601.68	0.0146131	0.0477424	0.306083	0.759541	0.995558	Sdhb
ENSMUSG00000009876	16.4999	-0.0285577	0.0766681	-0.372485	0.709532	0.995558	Cox4i2
ENSMUSG00000009894	7594.46	-0.0397373	0.0366367	-1.08463	0.278085	0.995558	Snap47
ENSMUSG00000009900	0.922698	0.00286721	0.0203732	0.140735	0.888079	0.995558	Wnt3a
ENSMUSG00000009905	374.523	-0.00777428	0.075447	-0.103043	0.917929	0.995558	Kdsr
ENSMUSG00000009907	554.207	-0.0400895	0.0682034	-0.587793	0.556671	0.995558	Vps4b
ENSMUSG00000009927	1735.8	-0.0332608	0.0624765	-0.532373	0.594468	0.995558	Rps25
ENSMUSG00000009941	3.05694	0.00915041	0.0384143	0.238203	0.811724	0.995558	Nxf2
ENSMUSG00000009995	406.789	-0.0857486	0.0826202	-1.03786	0.299333	0.995558	Taz
ENSMUSG00000010021	29.9769	0.161774	0.0787806	2.05347	0.0400267	0.995558	Kif19a
ENSMUSG00000010025	700.688	-0.0437859	0.0636263	-0.688173	0.491344	0.995558	Aldh3a2
ENSMUSG00000010044	29.3456	-0.0223627	0.0802258	-0.278747	0.780439	0.995558	Zmynd10
ENSMUSG00000010045	568.972	-0.0146409	0.0570672	-0.256555	0.797523	0.995558	Tmem115
ENSMUSG00000010047	276.921	0.0180944	0.0757506	0.238868	0.811208	0.995558	Hyal2
ENSMUSG00000010048	87.0409	0.0198764	0.0891535	0.222946	0.823578	0.995558	Ifrd2
ENSMUSG00000010051	13.5115	-0.0492414	0.0728834	-0.675619	0.499283	0.995558	Hyal1
ENSMUSG00000010054	1283.45	-0.062428	0.0460256	-1.35638	0.17498	0.995558	Tusc2
ENSMUSG00000010057	547.133	-0.101575	0.0641339	-1.5838	0.113239	0.995558	Nprl2
ENSMUSG00000010064	1245.06	0.00933098	0.0768778	0.121374	0.903395	0.995558	Slc38a3
ENSMUSG00000010066	738.142	0.0362336	0.0639462	0.566626	0.570968	0.995558	Cacna2d2
ENSMUSG00000010067	258.457	-0.114017	0.0742974	-1.5346	0.124881	0.995558	Rassf1
ENSMUSG00000010080	56.3166	0.0810321	0.0891512	0.908929	0.363388	0.995558	Epn3
ENSMUSG00000010086	2223.62	-0.140705	0.0843278	-1.66855	0.0952061	0.995558	Rnf112
ENSMUSG00000010095	2252.14	0.0514221	0.0562926	0.913479	0.360991	0.995558	Slc3a2
ENSMUSG00000010097	1556.61	-0.0317774	0.0705474	-0.450441	0.652393	0.995558	Nxf1
ENSMUSG00000010110	921.54	-0.0743389	0.0665284	-1.1174	0.263823	0.995558	Stx5a
ENSMUSG00000010122	21.0259	0.114551	0.059798	1.91563	0.0554122	0.995558	Slc47a1
ENSMUSG00000010136	11.3597	-0.0482285	0.0641319	-0.75202	0.452039	0.995558	Pifo
ENSMUSG00000010142	17.5457	0.0841259	0.0756785	1.11162	0.2663	0.995558	Tnfrsf13b
ENSMUSG00000010154	356.356	-0.00868561	0.0733477	-0.118417	0.905737	0.995558	Spire2
ENSMUSG00000010175	226.971	0.226149	0.087954	2.57121	0.0101343	0.995558	Prox1
ENSMUSG00000010205	749.734	0.00584613	0.0519906	0.112446	0.91047	0.995558	Raver1
ENSMUSG00000010290	529.172	0.0312549	0.0653668	0.478146	0.632546	0.995558	AI597479
ENSMUSG00000010307	238.031	0.0857487	0.0855759	1.00202	0.316334	0.995558	Tmem86a
ENSMUSG00000010311	39.9683	-0.10611	0.0859748	-1.2342	0.217129	0.995558	Optc
ENSMUSG00000010342	8.73798	-0.00923097	0.0602433	-0.153228	0.878218	0.995558	Tex14
ENSMUSG00000010362	30.5391	0.0146364	0.0847322	0.172737	0.862858	0.995558	Rdm1
ENSMUSG00000010376	2424.35	-0.0565987	0.0446669	-1.26713	0.20511	0.995558	Nedd8
ENSMUSG00000010392	717.546	0.0555971	0.0663759	0.837609	0.40225	0.995558	Gosr1
ENSMUSG00000010406	432.1	0.0458709	0.078997	0.580667	0.561465	0.995558	Mrpl52
ENSMUSG00000010453	1346.17	0.00274291	0.0535703	0.051202	0.959165	0.995558	Kansl3
ENSMUSG00000010461	75.0627	0.120149	0.0885328	1.35712	0.174744	0.995558	Eya4
ENSMUSG00000010476	18.3945	0.0534691	0.0670141	0.797879	0.424941	0.995558	Ebf3
ENSMUSG00000010492	1.07579	0.0261318	0.0257199	1.01601	0.309623	0.995558	Uckl1os
ENSMUSG00000010505	240.79	0.0434527	0.0827645	0.525016	0.599572	0.995558	Myt1
ENSMUSG00000010517	1019.18	-0.0553651	0.0482786	-1.14678	0.251472	0.995558	Faf1
ENSMUSG00000010529	36.0036	0.0850874	0.0875341	0.972049	0.331026	0.995558	Gm266
ENSMUSG00000010538	13.0818	0.0167015	0.0728821	0.229157	0.818747	0.995558	Tsacc
ENSMUSG00000010554	321.453	-0.182297	0.0817429	-2.23013	0.025739	0.995558	Mettl16
ENSMUSG00000010592	22.2038	-0.0409752	0.0814561	-0.503035	0.61494	0.995558	Dazl
ENSMUSG00000010601	8.49447	0.0700615	0.0633295	1.1063	0.268596	0.995558	Apol7a
ENSMUSG00000010607	370.013	0.0646238	0.0735008	0.879225	0.379279	0.995558	Pigyl
ENSMUSG00000010608	1465.85	-0.00710303	0.0605603	-0.117289	0.906631	0.995558	Rbm25
ENSMUSG00000010609	276.313	0.0364418	0.0746453	0.4882	0.625409	0.995558	Psen2
ENSMUSG00000010651	25.0871	0.0452933	0.0845363	0.535786	0.592107	0.995558	Acaa1b
ENSMUSG00000010660	247.079	-0.0370683	0.0858888	-0.431585	0.666043	0.995558	Plcd1
ENSMUSG00000010663	3435.34	0.0186373	0.0479286	0.388855	0.697383	0.995558	Fads1
ENSMUSG00000010721	985.59	0.00213329	0.0661134	0.0322672	0.974259	0.995558	Lmbr1
ENSMUSG00000010751	36.7281	0.0407119	0.0871056	0.467385	0.640224	0.995558	Tnfrsf22
ENSMUSG00000010755	1146.92	-0.0768383	0.0700984	-1.09615	0.273013	0.995558	Cars
ENSMUSG00000010760	0.621167	-0.00110486	0.0168569	-0.0655437	0.947741	0.995558	Phlda2
ENSMUSG00000010797	14.8742	0.117928	0.0532119	2.21619	0.0266787	0.995558	Wnt2
ENSMUSG00000010803	1336.01	0.0511411	0.0890329	0.574407	0.565693	0.995558	Gabra1
ENSMUSG00000010825	32.1688	-0.0205888	0.0802625	-0.256518	0.797551	0.995558	Grid2ip
ENSMUSG00000010830	18.5048	0.0843521	0.0780367	1.08093	0.279729	0.995558	Kdelr3
ENSMUSG00000010911	241.197	0.0234571	0.0749094	0.31314	0.754175	0.995558	Apip
ENSMUSG00000010914	1044.54	0.00579114	0.0515341	0.112375	0.910526	0.995558	Pdhx
ENSMUSG00000010936	898.402	-0.00735605	0.0520545	-0.141314	0.887621	0.995558	Vac14
ENSMUSG00000011008	1.22309	0.00855469	0.0270954	0.315725	0.752211	0.995558	Mcoln2
ENSMUSG00000011034	1.25382	0.0214084	0.0214749	0.996903	0.318812	0.995558	Slc5a1
ENSMUSG00000011052	0.413237	-0.00746219	0.0138562	-0.538546	0.5902	0.995558	NA
ENSMUSG00000011096	936.77	0.0244291	0.0688082	0.355032	0.722566	0.995558	Akt1s1
ENSMUSG00000011114	1158.32	-0.00927294	0.0562484	-0.164857	0.869057	0.995558	Tbrg1
ENSMUSG00000011148	25.6798	0.0469344	0.0843997	0.556097	0.578145	0.995558	Adssl1
ENSMUSG00000011154	6.40673	-0.0262224	0.0529677	-0.495064	0.620555	0.995558	Cfap161
ENSMUSG00000011158	705.927	-0.083779	0.0567959	-1.47509	0.140188	0.995558	Brf1
ENSMUSG00000011171	39.6922	-0.0349507	0.0825508	-0.423384	0.672015	0.995558	Vipr2
ENSMUSG00000011179	1105.56	0.0689828	0.0859929	0.802192	0.422442	0.995558	Odc1
ENSMUSG00000011254	215.534	-0.102443	0.0757016	-1.35325	0.175976	0.995558	Thg1l
ENSMUSG00000011256	1120.79	0.0664823	0.075581	0.879617	0.379067	0.995558	Adam19
ENSMUSG00000011257	486.273	0.0512508	0.0807434	0.634737	0.5256	0.995558	Pabpc4
ENSMUSG00000011263	19.3456	0.058853	0.0774769	0.75962	0.447482	0.995558	Exoc3l2
ENSMUSG00000011267	16.9792	-0.0305601	0.0578258	-0.528485	0.597163	0.995558	Zfp296
ENSMUSG00000011305	22.8982	0.0503699	0.0812664	0.619811	0.535382	0.995558	Plin5
ENSMUSG00000011306	701.19	0.0728767	0.0552142	1.31989	0.186871	0.995558	Sugp1
ENSMUSG00000011349	0.193178	0.00342594	0.0100353	0.341389	0.732811	0.995558	Dmrtc2
ENSMUSG00000011382	69.0242	0.00345126	0.0888239	0.0388551	0.969006	0.995558	Dhdh
ENSMUSG00000011427	242.041	-0.0654056	0.0878418	-0.744583	0.456524	0.995558	Zfp790
ENSMUSG00000011463	5.01663	0.063199	0.0488654	1.29333	0.195897	0.995558	Cpb1
ENSMUSG00000011486	0.822659	-0.0104749	0.0202485	-0.517318	0.604934	0.995558	Slc25a41
ENSMUSG00000011589	1152.68	-0.0208984	0.0487532	-0.428657	0.668173	0.995558	Fsd1
ENSMUSG00000011632	0.984231	0.00730421	0.0207971	0.351213	0.725429	0.995558	Pinlyp
ENSMUSG00000011658	113.54	0.0791154	0.0848055	0.932904	0.35087	0.995558	Fuz
ENSMUSG00000011751	1091.93	-0.00679391	0.0861557	-0.0788562	0.937147	0.995558	Sptbn4
ENSMUSG00000011752	610.424	-0.0266826	0.0652972	-0.408634	0.682809	0.995558	Pgam1
ENSMUSG00000011831	889.741	-0.0764527	0.0626223	-1.22085	0.222141	0.995558	Evi5
ENSMUSG00000011832	2874.43	-0.0337561	0.0541749	-0.623095	0.533222	0.995558	Evi5l
ENSMUSG00000011837	544.417	-0.0124334	0.0607024	-0.204825	0.837709	0.995558	Snapc2
ENSMUSG00000011877	4065.7	-0.0287811	0.0624238	-0.461059	0.644756	0.995558	Git1
ENSMUSG00000011884	305.454	0.0178024	0.0837217	0.212638	0.83161	0.995558	Gltp
ENSMUSG00000011958	447.765	-0.0423281	0.0739345	-0.572508	0.566978	0.995558	Bnip2
ENSMUSG00000011960	690.066	0.0806809	0.0704495	1.14523	0.252114	0.995558	Ccnt1
ENSMUSG00000012017	90.7999	0.17055	0.0889644	1.91706	0.0552305	0.995558	Scarf2
ENSMUSG00000012042	1.10667	-0.0294122	0.0258709	-1.13688	0.255587	0.995558	4930579F01Rik
ENSMUSG00000012076	1030.45	-0.12434	0.0605637	-2.05304	0.040069	0.995558	Brms1l
ENSMUSG00000012114	970.212	-0.042276	0.0546336	-0.77381	0.439043	0.995558	Med15
ENSMUSG00000012117	1184.76	-0.030528	0.0475795	-0.641622	0.521119	0.995558	Dhdds
ENSMUSG00000012123	34.1919	0.0449054	0.0870405	0.515914	0.605915	0.995558	Crybg2
ENSMUSG00000012126	70.2086	-0.0229444	0.0891552	-0.257354	0.796906	0.995558	Ubxn11
ENSMUSG00000012187	0.297929	-0.00249167	0.0110049	-0.226415	0.820879	0.995558	Mogat1
ENSMUSG00000012282	0.0996692	-0.00207062	0.0100353	-0.206334	0.83653	0.995558	Wnt8a
ENSMUSG00000012296	227.588	-0.0638071	0.0870717	-0.732811	0.463674	0.995558	Tjap1
ENSMUSG00000012350	4.83282	-0.0291009	0.0493742	-0.589394	0.555597	0.995558	Ehf
ENSMUSG00000012396	0.500009	-0.00518339	0.0161144	-0.321662	0.747709	0.995558	Nanog
ENSMUSG00000012422	1168.91	-0.0273985	0.0667119	-0.4107	0.681293	0.995558	Tmem167
ENSMUSG00000012428	2.63186	0.0259627	0.0340889	0.761618	0.446288	0.995558	Steap4
ENSMUSG00000012429	160.615	0.0932887	0.0795458	1.17277	0.24089	0.995558	Mplkip
ENSMUSG00000012443	117.168	0.134123	0.0837901	1.6007	0.109444	0.995558	Kif11
ENSMUSG00000012483	67.3403	0.110517	0.0890257	1.24141	0.214454	0.995558	Rpa3
ENSMUSG00000012519	5.25193	0.0427008	0.0539938	0.790845	0.429034	0.995558	Mlkl
ENSMUSG00000012535	2135.75	-0.00996403	0.0431778	-0.230767	0.817496	0.995558	Tnpo3
ENSMUSG00000012609	390.556	-0.0446006	0.0741885	-0.601179	0.547721	0.995558	Ttll5
ENSMUSG00000012640	376.72	0.0471334	0.0850587	0.554128	0.579491	0.995558	Zfp715
ENSMUSG00000012705	3.51852	0.0416784	0.0412513	1.01035	0.312326	0.995558	Retn
ENSMUSG00000012777	0.0985905	0.00159375	0.0100353	0.158815	0.873815	0.995558	Acp4
ENSMUSG00000012819	7.71667	0.0478031	0.059929	0.797663	0.425066	0.995558	Cdh23
ENSMUSG00000012848	5849.57	0.0283156	0.0665589	0.425421	0.67053	0.995558	Rps5
ENSMUSG00000012889	1.14507	0.0202748	0.021503	0.942883	0.345741	0.995558	Podnl1
ENSMUSG00000013033	13901.4	-0.0052014	0.0776031	-0.0670257	0.946561	0.995558	Adgrl1
ENSMUSG00000013076	348.494	0.107388	0.0756684	1.41919	0.155843	0.995558	Amotl1
ENSMUSG00000013089	557.354	0.0926525	0.071486	1.29609	0.194943	0.995558	Etv5
ENSMUSG00000013150	1032.24	-0.0152281	0.0736362	-0.206802	0.836165	0.995558	Gfod2
ENSMUSG00000013155	168.035	-0.0557091	0.0858366	-0.649013	0.51633	0.995558	Enkd1
ENSMUSG00000013158	2.08439	-0.00599773	0.031508	-0.190356	0.849031	0.995558	4933405L10Rik
ENSMUSG00000013160	5797.94	-0.0136792	0.0393544	-0.347589	0.728149	0.995558	Atp6v0d1
ENSMUSG00000013236	8275.65	-0.00607357	0.0551446	-0.110139	0.912299	0.995558	Ptprs
ENSMUSG00000013275	833.772	0.093179	0.0847626	1.09929	0.27164	0.995558	Slc41a1
ENSMUSG00000013338	1.09208	-0.024789	0.0238569	-1.03907	0.298771	0.995558	Fer1l4
ENSMUSG00000013353	0.096732	-0.00207062	0.0100353	-0.206334	0.83653	0.995558	4931406B18Rik
ENSMUSG00000013367	1344.24	-0.00321466	0.0488358	-0.0658259	0.947516	0.995558	Iglon5
ENSMUSG00000013415	8.34459	-0.0165654	0.0600696	-0.27577	0.782724	0.995558	Igf2bp1
ENSMUSG00000013419	1871.64	0.02071	0.0698323	0.296568	0.766797	0.995558	Zfp651
ENSMUSG00000013465	1087.73	-0.0851613	0.0555729	-1.53242	0.125418	0.995558	Nelfb
ENSMUSG00000013483	4.70872	0.00434289	0.0491053	0.0884404	0.929527	0.995558	Card14
ENSMUSG00000013495	405.192	0.0610407	0.0841383	0.72548	0.468157	0.995558	Tmem175
ENSMUSG00000013523	344.012	-0.135936	0.0883387	-1.53881	0.123851	0.995558	Bcas1
ENSMUSG00000013539	1167.33	-0.0437185	0.0735524	-0.594386	0.552254	0.995558	Tango2
ENSMUSG00000013562	0.0996692	-0.00207062	0.0100353	-0.206334	0.83653	0.995558	4833413E03Rik
ENSMUSG00000013584	132.169	0.0558225	0.0470389	1.18673	0.235334	0.995558	Aldh1a2
ENSMUSG00000013593	3129.23	-0.00671358	0.0402628	-0.166744	0.867572	0.995558	Ndufs2
ENSMUSG00000013611	8.72038	-0.0177647	0.0516183	-0.344154	0.73073	0.995558	Snx31
ENSMUSG00000013622	931.888	0.0189117	0.0600111	0.315137	0.752658	0.995558	Atraid
ENSMUSG00000013629	393.567	-0.00847493	0.0836204	-0.10135	0.919273	0.995558	Cad
ENSMUSG00000013643	0.0927415	0.00159375	0.0100353	0.158815	0.873815	0.995558	Lypd8
ENSMUSG00000013646	1104.68	-0.0218545	0.0600875	-0.36371	0.716074	0.995558	Sh3bp5l
ENSMUSG00000013662	2183.48	0.0233704	0.0530876	0.440223	0.659775	0.995558	Atad1
ENSMUSG00000013663	2557.3	-0.0419856	0.0596617	-0.703728	0.481602	0.995558	Pten
ENSMUSG00000013698	9344.18	-0.0559443	0.0538693	-1.03852	0.299028	0.995558	Pea15a
ENSMUSG00000013701	451.128	0.0133535	0.0659198	0.202572	0.839469	0.995558	Timm23
ENSMUSG00000013707	16.5834	0.119427	0.0756923	1.5778	0.114612	0.995558	Tnfaip8l2
ENSMUSG00000013736	566.822	-0.0118889	0.0560385	-0.212155	0.831986	0.995558	Trnt1
ENSMUSG00000013766	36.5916	0.0942679	0.0864626	1.09027	0.275592	0.995558	Ly6g6e
ENSMUSG00000013787	3565.76	-0.125528	0.0775329	-1.61903	0.105442	0.995558	Ehmt2
ENSMUSG00000013822	858.252	-0.00852974	0.0573345	-0.148771	0.881734	0.995558	Elof1
ENSMUSG00000013833	1000.98	-0.0255818	0.0559134	-0.457526	0.647293	0.995558	Med16
ENSMUSG00000013846	1286.96	0.0628649	0.0658248	0.955033	0.339561	0.995558	St3gal1
ENSMUSG00000013858	1725.14	-0.0285267	0.068695	-0.415265	0.677948	0.995558	Tmem259
ENSMUSG00000013878	155.68	-0.00528373	0.0798416	-0.0661776	0.947236	0.995558	Rnf170
ENSMUSG00000013921	10224.4	0.0156164	0.052786	0.295843	0.76735	0.995558	Clip3
ENSMUSG00000013928	0.602741	-0.00106075	0.0168174	-0.0630745	0.949707	0.995558	Thap8
ENSMUSG00000013936	2.98128	0.0177558	0.0419496	0.423265	0.672102	0.995558	Myl2
ENSMUSG00000013973	541.789	-0.00350477	0.0721847	-0.0485527	0.961276	0.995558	Dedd
ENSMUSG00000013974	3.95552	-0.0333707	0.0448377	-0.744256	0.456721	0.995558	Mcemp1
ENSMUSG00000013997	556.391	-0.0112946	0.057442	-0.196625	0.844121	0.995558	Nit1
ENSMUSG00000014030	2.64406	0.0077904	0.0320262	0.243251	0.807811	0.995558	Pax5
ENSMUSG00000014039	245.39	-0.0370393	0.0790946	-0.468291	0.639576	0.995558	Prdm15
ENSMUSG00000014074	756.174	0.0147403	0.0523129	0.281772	0.778118	0.995558	Rnf168
ENSMUSG00000014075	199.731	-0.035595	0.0747311	-0.476307	0.633855	0.995558	Tctex1d2
ENSMUSG00000014077	1284.37	-0.0273038	0.0508837	-0.536591	0.59155	0.995558	Chp1
ENSMUSG00000014158	11.1959	-0.072837	0.0651788	-1.1175	0.263783	0.995558	Trpv4
ENSMUSG00000014164	383.463	0.0436784	0.0788234	0.55413	0.57949	0.995558	Klhl3
ENSMUSG00000014177	236.681	0.0983165	0.0847814	1.15965	0.246192	0.995558	Tvp23b
ENSMUSG00000014195	3339.4	-0.0503441	0.0440453	-1.14301	0.253036	0.995558	Dnajc7
ENSMUSG00000014198	2.15862	-0.0141119	0.0278893	-0.505997	0.612859	0.995558	Zfp385c
ENSMUSG00000014226	1657.96	-0.0760668	0.0605792	-1.25566	0.20924	0.995558	Cacybp
ENSMUSG00000014232	368.457	-0.144282	0.0710051	-2.032	0.042154	0.995558	Cluap1
ENSMUSG00000014243	104.311	-0.0870016	0.089033	-0.977184	0.328478	0.995558	Zswim7
ENSMUSG00000014245	99.0129	-0.0428622	0.0875623	-0.489505	0.624484	0.995558	Pigl
ENSMUSG00000014294	1263.05	-0.00384375	0.0556122	-0.0691171	0.944896	0.995558	Ndufa2
ENSMUSG00000014301	160.464	0.0883042	0.0799938	1.10389	0.269642	0.995558	Pam16
ENSMUSG00000014303	388.268	0.0315173	0.0701493	0.449289	0.653223	0.995558	Glis2
ENSMUSG00000014313	3239.85	-0.0142527	0.0534979	-0.266416	0.789919	0.995558	Cox6c
ENSMUSG00000014329	104.091	0.158612	0.0786489	2.01671	0.0437256	0.995558	Bicc1
ENSMUSG00000014349	2767.59	-0.00909092	0.0537056	-0.169273	0.865582	0.995558	Ube2z
ENSMUSG00000014353	482.525	0.0694971	0.0737222	0.942688	0.34584	0.995558	Tmem87b
ENSMUSG00000014355	1801.32	0.0684535	0.0617478	1.1086	0.267604	0.995558	Anapc1
ENSMUSG00000014361	95.6947	0.0316705	0.0890979	0.355458	0.722247	0.995558	Mertk
ENSMUSG00000014402	1269.46	-0.0768274	0.0558457	-1.37571	0.168912	0.995558	Tsg101
ENSMUSG00000014418	187.454	-0.110161	0.0824918	-1.33541	0.181741	0.995558	Hps5
ENSMUSG00000014426	548.435	-0.0913195	0.061541	-1.48388	0.137841	0.995558	Map3k4
ENSMUSG00000014444	460.206	-0.0278277	0.0734888	-0.378666	0.704936	0.995558	Piezo1
ENSMUSG00000014453	0.383054	0.00823686	0.0155256	0.530534	0.595741	0.995558	Blk
ENSMUSG00000014470	237.661	0.00727318	0.0784783	0.0926775	0.92616	0.995558	Rnf166
ENSMUSG00000014496	888.658	0.0586755	0.0717644	0.817613	0.413578	0.995558	Ankrd28
ENSMUSG00000014498	1951.45	0.0418989	0.0617784	0.678214	0.497636	0.995558	Ankrd52
ENSMUSG00000014503	2.65919	-0.00489282	0.0359076	-0.136262	0.891615	0.995558	Pkd2l2
ENSMUSG00000014504	625.535	-0.194139	0.0623836	-3.11202	0.00185814	0.995558	Srp19
ENSMUSG00000014529	0.470537	0.00703679	0.011868	0.592921	0.553234	0.995558	Tmbim7
ENSMUSG00000014542	1.62145	-0.00258221	0.0292999	-0.08813	0.929773	0.995558	Clec4f
ENSMUSG00000014543	0.0950917	0.00159375	0.0100353	0.158815	0.873815	0.995558	Klra17
ENSMUSG00000014547	78.7231	0.0292273	0.0877806	0.332958	0.739166	0.995558	Wdfy2
ENSMUSG00000014550	985.433	0.0378515	0.0535902	0.706313	0.479993	0.995558	Rbsn
ENSMUSG00000014551	530.55	-0.0372052	0.0666663	-0.558081	0.576789	0.995558	Mrps25
ENSMUSG00000014554	208.829	-0.0109674	0.0822175	-0.133395	0.893881	0.995558	Dguok
ENSMUSG00000014592	3941.32	-0.00657916	0.0742095	-0.0886566	0.929355	0.995558	Camta1
ENSMUSG00000014599	161.466	0.111551	0.0883818	1.26215	0.206894	0.995558	Csf1
ENSMUSG00000014601	2847.24	-0.0255774	0.0493354	-0.518439	0.604152	0.995558	Strip1
ENSMUSG00000014602	21306.3	-0.00998107	0.0729266	-0.136865	0.891138	0.995558	Kif1a
ENSMUSG00000014603	10.2977	0.070487	0.0464271	1.51823	0.128957	0.995558	Alx3
ENSMUSG00000014609	3.5898	-0.0174254	0.0347903	-0.50087	0.616463	0.995558	Chrne
ENSMUSG00000014633	105.286	-0.0389173	0.0832807	-0.467302	0.640284	0.995558	Cmc2
ENSMUSG00000014668	1270.45	-0.0926944	0.0623836	-1.48588	0.137311	0.995558	Chfr
ENSMUSG00000014686	0.100436	0.00159375	0.0100353	0.158815	0.873815	0.995558	Ceacam16
ENSMUSG00000014725	0.297414	0.0062738	0.0109584	0.572511	0.566976	0.995558	Adam28
ENSMUSG00000014748	1039.97	0.0411597	0.0498995	0.824853	0.409455	0.995558	Tex261
ENSMUSG00000014763	989.348	0.0247189	0.0721259	0.342719	0.73181	0.995558	Fam120b
ENSMUSG00000014769	2717.8	-0.0522285	0.0510743	-1.0226	0.306498	0.995558	Psmb1
ENSMUSG00000014771	189.113	-0.0182443	0.0842747	-0.216486	0.828609	0.995558	Pdcd2
ENSMUSG00000014773	154.498	0.182116	0.0854666	2.13084	0.033102	0.995558	Dll1
ENSMUSG00000014776	69.1061	-0.0721798	0.0883808	-0.816691	0.414105	0.995558	Nol3
ENSMUSG00000014778	40.2865	-0.079879	0.088681	-0.900745	0.367724	0.995558	Fhod1
ENSMUSG00000014782	54.8803	-0.143844	0.0793688	-1.81235	0.0699321	0.995558	Plekhg4
ENSMUSG00000014786	510.515	-0.179959	0.0891812	-2.0179	0.0436014	0.995558	Slc9a5
ENSMUSG00000014791	7.55818	0.0165592	0.0570642	0.290185	0.771675	0.995558	Elmo3
ENSMUSG00000014813	155.687	-0.123245	0.0833309	-1.47899	0.139144	0.995558	Stc1
ENSMUSG00000014837	4159.83	-0.0104242	0.078054	-0.133552	0.893757	0.995558	4931428F04Rik
ENSMUSG00000014846	1199.6	-0.084338	0.0803231	-1.04998	0.293726	0.995558	Tppp3
ENSMUSG00000014850	468.777	-0.0183262	0.0590419	-0.310393	0.756262	0.995558	Msh3
ENSMUSG00000014852	8.09805	0.0290561	0.0443095	0.655753	0.511983	0.995558	Adamts13
ENSMUSG00000014856	555.76	-0.113624	0.0638779	-1.77877	0.0752772	0.995558	Tmem208
ENSMUSG00000014859	516.731	-0.0429231	0.0557944	-0.769307	0.441711	0.995558	E2f4
ENSMUSG00000014867	1989.33	0.0431468	0.0521659	0.827108	0.408176	0.995558	Surf4
ENSMUSG00000014873	483.149	-0.0634937	0.0682877	-0.929797	0.352476	0.995558	Surf2
ENSMUSG00000014905	248.314	0.109333	0.0820863	1.33193	0.182882	0.995558	Dnajb9
ENSMUSG00000014907	129.615	0.0096826	0.0880761	0.109934	0.912461	0.995558	Naf1
ENSMUSG00000014932	242.16	0.0640471	0.081694	0.783988	0.433047	0.995558	Yes1
ENSMUSG00000014956	4999.54	-0.0897328	0.0565434	-1.58697	0.112519	0.995558	Ppp1cb
ENSMUSG00000014959	2323.43	-0.016577	0.0420511	-0.39421	0.693426	0.995558	Gorasp2
ENSMUSG00000014980	159.633	-0.00287036	0.0835302	-0.0343631	0.972588	0.995558	Tsen15
ENSMUSG00000015001	0.3921	-0.00950948	0.0156288	-0.60846	0.542882	0.995558	Oc90
ENSMUSG00000015002	806.139	0.0677048	0.086085	0.786487	0.431582	0.995558	Efr3a
ENSMUSG00000015013	731.944	-0.0412638	0.0513369	-0.803783	0.421522	0.995558	Trappc2l
ENSMUSG00000015016	229.868	0.0891761	0.0709249	1.25733	0.208634	0.995558	Acsf3
ENSMUSG00000015023	321.494	-0.0167031	0.0719739	-0.232072	0.816482	0.995558	Ddx19a
ENSMUSG00000015027	174.693	0.0283961	0.085739	0.331193	0.740499	0.995558	Galns
ENSMUSG00000015053	24.1035	0.0969663	0.0781064	1.24146	0.214434	0.995558	Gata2
ENSMUSG00000015083	15.1544	-0.0392406	0.0699982	-0.560595	0.575074	0.995558	C8g
ENSMUSG00000015087	1444.18	-0.0219162	0.0625949	-0.350128	0.726243	0.995558	Rabl6
ENSMUSG00000015090	4139.68	0.0617454	0.0397748	1.55237	0.120573	0.995558	Ptgds
ENSMUSG00000015093	1.36493	0.0289013	0.0273998	1.0548	0.291516	0.995558	Clic3
ENSMUSG00000015094	4638.92	-0.00988781	0.0650376	-0.152032	0.879161	0.995558	Npdc1
ENSMUSG00000015095	2147.61	-0.00200157	0.0521789	-0.0383598	0.969401	0.995558	Fbxw5
ENSMUSG00000015112	21.0104	0.103819	0.0805116	1.28949	0.197228	0.995558	Slc25a13
ENSMUSG00000015120	822.368	-0.0882734	0.064604	-1.36638	0.171821	0.995558	Ube2i
ENSMUSG00000015126	383.08	-0.0561525	0.0676454	-0.830101	0.406482	0.995558	Tsr3
ENSMUSG00000015127	239.915	-0.0425814	0.0808557	-0.526634	0.598448	0.995558	Unkl
ENSMUSG00000015133	50.9115	0.145441	0.0806858	1.80256	0.0714579	0.995558	Lrrk1
ENSMUSG00000015134	75.3659	-0.163015	0.0747202	-2.18167	0.0291339	0.995558	Aldh1a3
ENSMUSG00000015143	761.481	-0.13454	0.0742176	-1.81278	0.0698655	0.995558	Actn1
ENSMUSG00000015149	1980.52	-0.0841144	0.0678903	-1.23898	0.215355	0.995558	Sirt2
ENSMUSG00000015165	4060.06	-0.0517366	0.0535761	-0.965665	0.334212	0.995558	Hnrnpl
ENSMUSG00000015176	1150.43	0.011154	0.0547503	0.203725	0.838568	0.995558	Nolc1
ENSMUSG00000015189	1100.61	0.00532901	0.0504231	0.105686	0.915832	0.995558	Casd1
ENSMUSG00000015202	64.5275	0.0724893	0.088948	0.814963	0.415094	0.995558	Cnksr3
ENSMUSG00000015214	341.886	-0.0798455	0.0714894	-1.11689	0.264043	0.995558	Mtmr1
ENSMUSG00000015217	852.032	-0.078357	0.0716259	-1.09398	0.273965	0.995558	Hmgb3
ENSMUSG00000015222	14300.7	-0.00702796	0.06548	-0.10733	0.914527	0.995558	Map2
ENSMUSG00000015224	117.499	0.0667008	0.086583	0.770369	0.441081	0.995558	Cyp2j9
ENSMUSG00000015242	0.0996692	-0.00207062	0.0100353	-0.206334	0.83653	0.995558	Nipsnap3a
ENSMUSG00000015243	564.294	0.143653	0.0891858	1.61072	0.107241	0.995558	Abca1
ENSMUSG00000015247	659.042	0.0434168	0.0819552	0.529762	0.596277	0.995558	Nipsnap3b
ENSMUSG00000015289	262.891	-0.0144203	0.0775176	-0.186027	0.852424	0.995558	Lage3
ENSMUSG00000015290	1222.49	-0.00966592	0.0469388	-0.205926	0.836849	0.995558	Ubl4a
ENSMUSG00000015291	13512.5	-0.0292009	0.0382611	-0.763199	0.445345	0.995558	Gdi1
ENSMUSG00000015305	936.697	0.083472	0.0811895	1.02811	0.303897	0.995558	Sash1
ENSMUSG00000015312	56.8219	0.131965	0.086637	1.52319	0.127711	0.995558	Gadd45b
ENSMUSG00000015314	1.48665	0.015832	0.0310723	0.509523	0.610386	0.995558	Slamf6
ENSMUSG00000015316	4.83077	-0.0191446	0.0522671	-0.366284	0.714153	0.995558	Slamf1
ENSMUSG00000015335	181.559	0.0480562	0.0805495	0.596605	0.550771	0.995558	Zdhhc12
ENSMUSG00000015337	131.006	-0.0611836	0.0825304	-0.741347	0.458483	0.995558	Endog
ENSMUSG00000015340	7.65871	0.0768537	0.0461203	1.66637	0.0956392	0.995558	Cybb
ENSMUSG00000015341	711.813	-0.0355306	0.0615924	-0.576866	0.56403	0.995558	Golga7
ENSMUSG00000015342	280.584	0.0570173	0.0803764	0.709378	0.47809	0.995558	Xk
ENSMUSG00000015354	30.5924	-0.0188761	0.0866718	-0.217788	0.827594	0.995558	Pcolce2
ENSMUSG00000015355	5.26875	0.00620775	0.0483857	0.128297	0.897914	0.995558	Cd48
ENSMUSG00000015357	444.764	0.0136817	0.0642913	0.212808	0.831477	0.995558	Clpx
ENSMUSG00000015363	355.277	0.0145142	0.0710808	0.204193	0.838202	0.995558	Trabd
ENSMUSG00000015365	5.31811	-0.0120369	0.0502343	-0.239615	0.810629	0.995558	Mov10l1
ENSMUSG00000015377	655.336	-0.18709	0.0889844	-2.1025	0.0355093	0.995558	Dennd6b
ENSMUSG00000015396	289.761	-0.01087	0.0831518	-0.130725	0.895993	0.995558	Cd83
ENSMUSG00000015405	6.1932	0.0658807	0.0516336	1.27593	0.201981	0.995558	Ace2
ENSMUSG00000015451	12.2152	0.00868528	0.0695851	0.124815	0.90067	0.995558	C4a
ENSMUSG00000015452	9.00496	-0.102337	0.0631988	-1.61929	0.105385	0.995558	Ager
ENSMUSG00000015461	1571.77	-0.0197714	0.0602529	-0.32814	0.742806	0.995558	Atf6b
ENSMUSG00000015467	19.757	-0.0164345	0.0755443	-0.217548	0.827781	0.995558	Egfl8
ENSMUSG00000015468	97.0271	0.0919581	0.0885616	1.03835	0.299106	0.995558	Notch4
ENSMUSG00000015474	156.753	-0.0084756	0.0830065	-0.102108	0.918671	0.995558	Ppt2
ENSMUSG00000015476	1863.03	-0.0646171	0.0775319	-0.833425	0.404605	0.995558	Prrt1
ENSMUSG00000015478	1262.82	-0.100723	0.0503144	-2.00187	0.0452987	0.995558	Rnf5
ENSMUSG00000015484	245.4	0.0901109	0.06848	1.31587	0.188217	0.995558	Fam163a
ENSMUSG00000015488	1370.03	0.0525808	0.0467372	1.12503	0.260575	0.995558	Cacfd1
ENSMUSG00000015501	5999.63	0.0670108	0.0783797	0.854951	0.392579	0.995558	Hivep2
ENSMUSG00000015519	0.199194	-0.000238434	0.0100353	-0.0237595	0.981044	0.995558	2310057J18Rik
ENSMUSG00000015522	324.361	0.0243322	0.0645457	0.376977	0.706191	0.995558	Arnt
ENSMUSG00000015533	6.02512	0.0191759	0.0560152	0.342334	0.732099	0.995558	Itga2
ENSMUSG00000015536	850.966	-0.0348826	0.0516878	-0.674872	0.499757	0.995558	Mocs2
ENSMUSG00000015542	165.007	0.0566363	0.0814767	0.695123	0.486978	0.995558	Nat9
ENSMUSG00000015568	2716.81	-0.0200904	0.054314	-0.369893	0.711462	0.995558	Lpl
ENSMUSG00000015575	216.734	0.0147641	0.0732702	0.201502	0.840306	0.995558	Atp6v0e
ENSMUSG00000015597	1182.81	-0.0433003	0.063235	-0.684751	0.493501	0.995558	Zfp318
ENSMUSG00000015605	765.648	-0.0715963	0.0686163	-1.04343	0.29675	0.995558	Srf
ENSMUSG00000015619	1.86089	0.019641	0.0293853	0.668396	0.503881	0.995558	Gata3
ENSMUSG00000015647	69.3828	0.0472881	0.0888961	0.531948	0.594762	0.995558	Lama5
ENSMUSG00000015652	4.69759	-0.065628	0.0504883	-1.29987	0.193647	0.995558	Steap1
ENSMUSG00000015653	86.735	0.0736805	0.0889466	0.828368	0.407462	0.995558	Steap2
ENSMUSG00000015656	10926.5	-0.0429455	0.0516091	-0.832129	0.405336	0.995558	Hspa8
ENSMUSG00000015659	211.8	-0.0188539	0.0877484	-0.214863	0.829874	0.995558	Serac1
ENSMUSG00000015668	429.456	-0.0738763	0.0595959	-1.23962	0.215116	0.995558	Pdzd11
ENSMUSG00000015671	1836.68	0.00466637	0.057745	0.0808099	0.935593	0.995558	Psma2
ENSMUSG00000015672	270.327	0.00296984	0.0747784	0.0397152	0.96832	0.995558	Mrpl32
ENSMUSG00000015697	1009.55	-0.0422102	0.0604457	-0.698316	0.48498	0.995558	Setdb1
ENSMUSG00000015702	6.8361	0.0396741	0.0601112	0.660011	0.509247	0.995558	Anxa9
ENSMUSG00000015709	6956.4	0.00495818	0.0555361	0.0892785	0.928861	0.995558	Arnt2
ENSMUSG00000015711	2086.12	-0.0438061	0.0659205	-0.66453	0.506351	0.995558	Prune1
ENSMUSG00000015714	559.622	0.0029098	0.0761332	0.0382199	0.969512	0.995558	Cers2
ENSMUSG00000015721	0.11541	-0.00207062	0.0100353	-0.206334	0.83653	0.995558	Nlrp5
ENSMUSG00000015733	4592.89	-0.0364229	0.049782	-0.731649	0.464383	0.995558	Capza2
ENSMUSG00000015745	739.212	-0.0810633	0.069719	-1.16271	0.244945	0.995558	Plekho1
ENSMUSG00000015747	838.457	-0.0796699	0.0526618	-1.51286	0.130315	0.995558	Vps45
ENSMUSG00000015748	263.292	-0.22622	0.0686355	-3.29597	0.00098084	0.995558	Prpf3
ENSMUSG00000015750	275.723	0.0171885	0.080934	0.212377	0.831813	0.995558	Aph1a
ENSMUSG00000015755	1343.13	0.0215054	0.0630292	0.341198	0.732954	0.995558	Tab2
ENSMUSG00000015757	850.856	-0.0291074	0.06417	-0.453599	0.650118	0.995558	Ppil4
ENSMUSG00000015759	1063.21	0.0217705	0.0524724	0.414894	0.67822	0.995558	Cnih1
ENSMUSG00000015766	503.436	0.0595134	0.0749452	0.794093	0.427141	0.995558	Eps8
ENSMUSG00000015776	822.708	0.00897496	0.0744396	0.120567	0.904034	0.995558	Med22
ENSMUSG00000015790	826.833	0.00495867	0.0601075	0.0824967	0.934252	0.995558	Surf1
ENSMUSG00000015804	1043.11	-0.0210342	0.0605243	-0.347532	0.728191	0.995558	Med28
ENSMUSG00000015806	1109.16	-0.0151787	0.055985	-0.271121	0.786298	0.995558	Qdpr
ENSMUSG00000015812	0.490456	-0.0148277	0.0161532	-0.917941	0.35865	0.995558	Gnrh1
ENSMUSG00000015829	1815.18	0.0164374	0.0881545	0.186462	0.852083	0.995558	Tnr
ENSMUSG00000015837	5647.01	-0.0212695	0.0385128	-0.552271	0.580763	0.995558	Sqstm1
ENSMUSG00000015839	112.724	0.045721	0.0891858	0.512649	0.608197	0.995558	Nfe2l2
ENSMUSG00000015843	87.7164	0.0111369	0.043793	0.254309	0.799257	0.995558	Rxrg
ENSMUSG00000015846	223.237	0.113203	0.0824086	1.37368	0.16954	0.995558	Rxra
ENSMUSG00000015850	10.3002	0.076161	0.0552992	1.37725	0.168434	0.995558	Adamtsl4
ENSMUSG00000015852	283.179	0.0810382	0.0885257	0.91542	0.359971	0.995558	Fcrls
ENSMUSG00000015854	0.875521	0.00329942	0.0203912	0.161806	0.871459	0.995558	Cd5l
ENSMUSG00000015869	916.678	-0.0908916	0.0755508	-1.20305	0.228956	0.995558	Prpsap1
ENSMUSG00000015879	337.454	-0.0123949	0.0888835	-0.139451	0.889094	0.995558	Fam184b
ENSMUSG00000015880	28.4463	0.0392328	0.0846501	0.46347	0.643027	0.995558	Ncapg
ENSMUSG00000015882	808.414	-0.130755	0.0708457	-1.84563	0.0649454	0.995558	Lcorl
ENSMUSG00000015889	868.96	-0.102217	0.0574786	-1.77835	0.0753469	0.995558	Lta4h
ENSMUSG00000015890	39.0556	0.00207434	0.084001	0.0246942	0.980299	0.995558	Amdhd1
ENSMUSG00000015932	4322.23	-0.0315275	0.0529439	-0.595489	0.551517	0.995558	Dstn
ENSMUSG00000015937	922.211	-0.0529187	0.0610548	-0.86674	0.386084	0.995558	Macroh2a1
ENSMUSG00000015942	267.287	-0.10177	0.0715722	-1.42193	0.155047	0.995558	Gtf2ird2
ENSMUSG00000015943	155.235	0.0047529	0.0845009	0.0562468	0.955145	0.995558	Bola1
ENSMUSG00000015944	2221.91	0.0111524	0.0649415	0.17173	0.86365	0.995558	Castor2
ENSMUSG00000015947	27.2624	-0.0179572	0.0761566	-0.235793	0.813593	0.995558	Fcgr1
ENSMUSG00000015950	43.4061	0.00694271	0.0879956	0.0788984	0.937113	0.995558	Ncf1
ENSMUSG00000015957	8.7926	0.0699961	0.0531198	1.3177	0.187603	0.995558	Wnt11
ENSMUSG00000015961	2193.63	-0.0435766	0.0490432	-0.888535	0.374253	0.995558	Adss
ENSMUSG00000015962	0.285054	0.00186676	0.0108579	0.171926	0.863495	0.995558	1700016C15Rik
ENSMUSG00000015966	18.8047	-0.0332125	0.0756465	-0.439049	0.660626	0.995558	Il17rb
ENSMUSG00000015968	813.611	-0.00345636	0.0645077	-0.0535805	0.957269	0.995558	Cacna1d
ENSMUSG00000015970	38.151	0.155995	0.085911	1.81577	0.0694059	0.995558	Chdh
ENSMUSG00000015971	538.138	-0.0627368	0.0636949	-0.984957	0.324645	0.995558	Actr8
ENSMUSG00000015980	64.8949	-0.0198796	0.0871065	-0.228222	0.819474	0.995558	Lrrc27
ENSMUSG00000015981	1567.55	-0.137472	0.0765768	-1.79522	0.0726186	0.995558	Stk32c
ENSMUSG00000015994	792.789	-0.0201484	0.0572504	-0.351935	0.724887	0.995558	Fnta
ENSMUSG00000016018	931.101	-0.0475384	0.0486034	-0.978087	0.328031	0.995558	Mtrex
ENSMUSG00000016024	36.8615	0.159734	0.071127	2.24576	0.0247194	0.995558	Lbp
ENSMUSG00000016028	69.0689	0.252761	0.0873058	2.89513	0.00379006	0.995558	Celsr1
ENSMUSG00000016087	74.8175	0.0499388	0.089071	0.560663	0.575027	0.995558	Fli1
ENSMUSG00000016128	99.5633	0.135371	0.0891886	1.5178	0.129065	0.995558	Stard13
ENSMUSG00000016150	945.326	0.134162	0.083168	1.61314	0.106713	0.995558	Tenm1
ENSMUSG00000016181	296.427	-0.0447037	0.0678857	-0.658513	0.510208	0.995558	Utp25
ENSMUSG00000016194	129.795	-0.0475017	0.0891489	-0.532835	0.594148	0.995558	Hsd11b1
ENSMUSG00000016200	379.892	0.0647415	0.0723444	0.894907	0.370837	0.995558	Syt14
ENSMUSG00000016206	36.6078	0.0985336	0.0797827	1.23502	0.216821	0.995558	H2-M3
ENSMUSG00000016239	26.5271	0.0927555	0.0782615	1.1852	0.235939	0.995558	Lonrf3
ENSMUSG00000016252	2250.55	0.0286744	0.0749988	0.382332	0.702215	0.995558	Atp5e
ENSMUSG00000016253	1058.19	-0.0116034	0.0523846	-0.221505	0.824699	0.995558	Nelfcd
ENSMUSG00000016255	0.588675	-0.000653347	0.0196531	-0.0332439	0.97348	0.995558	Tubb1
ENSMUSG00000016256	534.626	-0.0339386	0.0764195	-0.444109	0.656964	0.995558	Ctsz
ENSMUSG00000016257	990.972	-0.106238	0.0554311	-1.91657	0.0552924	0.995558	Prelid3b
ENSMUSG00000016262	829.833	0.0204252	0.0779799	0.261929	0.793376	0.995558	Sertad4
ENSMUSG00000016308	893.662	-0.0016859	0.0556118	-0.0303154	0.975816	0.995558	Ube2a
ENSMUSG00000016319	1880.91	-0.0221895	0.0464702	-0.477499	0.633007	0.995558	Slc25a5
ENSMUSG00000016327	0.0996692	-0.00207062	0.0100353	-0.206334	0.83653	0.995558	Atp1b4
ENSMUSG00000016344	723.578	0.0693233	0.0696236	0.995687	0.319402	0.995558	Ppdpf
ENSMUSG00000016346	5725.64	0.0405041	0.043652	0.927888	0.353466	0.995558	Kcnq2
ENSMUSG00000016349	8886.51	-0.0517599	0.0717487	-0.721405	0.47066	0.995558	Eef1a2
ENSMUSG00000016356	12.0524	0.00151557	0.0659131	0.0229935	0.981655	0.995558	Col20a1
ENSMUSG00000016382	1597.74	0.0335148	0.07759	0.431948	0.665779	0.995558	Pls3
ENSMUSG00000016386	1203.43	-0.097106	0.0703287	-1.38074	0.167357	0.995558	Mpped2
ENSMUSG00000016409	424.731	0.0051673	0.0724147	0.071357	0.943114	0.995558	Nkap
ENSMUSG00000016427	1093.38	-0.0828869	0.0581628	-1.42508	0.154133	0.995558	Ndufa1
ENSMUSG00000016458	1.58318	0.0155871	0.0280837	0.555021	0.57888	0.995558	Wt1
ENSMUSG00000016477	521.386	0.138519	0.0727367	1.90438	0.0568602	0.995558	E2f3
ENSMUSG00000016481	340.294	-0.0583161	0.0665097	-0.876807	0.380592	0.995558	Cr1l
ENSMUSG00000016487	684.675	-0.160542	0.0695245	-2.30914	0.0209359	0.995558	Ppfibp1
ENSMUSG00000016493	58.6609	-0.16793	0.086413	-1.94334	0.0519745	0.995558	Cd46
ENSMUSG00000016494	450.171	0.0133911	0.0872518	0.153476	0.878023	0.995558	Cd34
ENSMUSG00000016495	308.815	-0.0578942	0.0809817	-0.714905	0.474668	0.995558	Plgrkt
ENSMUSG00000016496	33.9036	0.136646	0.0773997	1.76545	0.0774876	0.995558	Cd274
ENSMUSG00000016498	0.427989	-0.00751772	0.0139073	-0.540558	0.588812	0.995558	Pdcd1lg2
ENSMUSG00000016503	715.386	-0.00918557	0.071422	-0.12861	0.897666	0.995558	Gtf3a
ENSMUSG00000016510	327.514	0.0600074	0.0677429	0.885811	0.375719	0.995558	Mtif3
ENSMUSG00000016520	142.281	0.113164	0.0884931	1.27879	0.20097	0.995558	Lnx2
ENSMUSG00000016524	0.483412	0.00297931	0.0141906	0.20995	0.833707	0.995558	Il19
ENSMUSG00000016526	240.007	0.00223468	0.0783611	0.0285177	0.977249	0.995558	Dyrk3
ENSMUSG00000016528	646.471	0.01175	0.0599986	0.195837	0.844737	0.995558	Mapkapk2
ENSMUSG00000016529	0.816784	-0.010915	0.0202549	-0.538882	0.589968	0.995558	Il10
ENSMUSG00000016534	650.707	0.0580557	0.0776107	0.748038	0.454437	0.995558	Lamp2
ENSMUSG00000016541	7469.18	-0.0520983	0.0416037	-1.25225	0.210478	0.995558	Atxn10
ENSMUSG00000016552	468.009	0.0529323	0.0703708	0.752191	0.451936	0.995558	Foxred2
ENSMUSG00000016554	1975.59	-0.0516736	0.0535659	-0.964674	0.334708	0.995558	Eif3d
ENSMUSG00000016559	3887.86	0.0734629	0.0791437	0.928222	0.353293	0.995558	H3f3b
ENSMUSG00000016619	693.245	0.0203473	0.0571782	0.355857	0.721948	0.995558	Nup50
ENSMUSG00000016624	75.759	-0.00377061	0.088553	-0.0425803	0.966036	0.995558	Phf21b
ENSMUSG00000016626	0.099571	-0.00207062	0.0100353	-0.206334	0.83653	0.995558	Nlrp14
ENSMUSG00000016637	428.161	-0.0602405	0.0762412	-0.79013	0.429452	0.995558	Ift27
ENSMUSG00000016664	352.188	0.0161555	0.0696986	0.231791	0.8167	0.995558	Pacsin2
ENSMUSG00000016756	2.79302	-0.00422886	0.0410819	-0.102937	0.918013	0.995558	Cmah
ENSMUSG00000016757	1023.69	-0.0191272	0.0573154	-0.333719	0.738592	0.995558	Ttll12
ENSMUSG00000016758	1.69863	0.0358877	0.0316626	1.13344	0.257029	0.995558	Bik
ENSMUSG00000016763	1359.22	0.0189938	0.0781064	0.243178	0.807868	0.995558	Scube1
ENSMUSG00000016831	952.798	-0.0418349	0.0561526	-0.745022	0.456258	0.995558	Tox4
ENSMUSG00000016833	287.546	0.00201726	0.0757074	0.0266455	0.978742	0.995558	Mrps18c
ENSMUSG00000016918	175.109	0.13019	0.0891913	1.45967	0.14438	0.995558	Sulf1
ENSMUSG00000016921	1996.09	-0.06728	0.0734224	-0.916342	0.359488	0.995558	Srsf6
ENSMUSG00000016933	2107.26	-0.0485027	0.0584428	-0.829918	0.406585	0.995558	Plcg1
ENSMUSG00000016940	957.941	-0.0556997	0.0524418	-1.06212	0.288179	0.995558	Kctd2
ENSMUSG00000016942	1.01835	0.00912786	0.0242048	0.377109	0.706093	0.995558	Tmprss6
ENSMUSG00000016946	1530.39	0.0251818	0.0621584	0.405124	0.685387	0.995558	Kctd5
ENSMUSG00000016982	1.59057	-0.00914398	0.0266329	-0.343334	0.731347	0.995558	Pom121l2
ENSMUSG00000016984	140.487	0.0261623	0.0838586	0.311981	0.755055	0.995558	Etaa1
ENSMUSG00000016995	146.55	-0.0274928	0.0829698	-0.331359	0.740373	0.995558	Matn4
ENSMUSG00000017002	3.74644	0.0481363	0.0456447	1.05458	0.291615	0.995558	Slpi
ENSMUSG00000017007	6.36267	-0.031017	0.0530164	-0.585046	0.558517	0.995558	Rbpjl
ENSMUSG00000017009	183.67	0.0784944	0.083992	0.934546	0.350023	0.995558	Sdc4
ENSMUSG00000017057	83.6439	0.112891	0.0861841	1.30988	0.190237	0.995558	Il13ra1
ENSMUSG00000017119	2024.52	0.0595366	0.0575954	1.0337	0.301275	0.995558	Nbr1
ENSMUSG00000017132	1406.77	-0.106463	0.0631339	-1.68631	0.0917358	0.995558	Cyth1
ENSMUSG00000017144	734.316	-0.0333562	0.0688511	-0.484469	0.628053	0.995558	Rnd3
ENSMUSG00000017146	36.4658	-0.0111746	0.0873706	-0.127899	0.898229	0.995558	Brca1
ENSMUSG00000017165	0.385001	0.0082415	0.0155299	0.530685	0.595637	0.995558	Gast
ENSMUSG00000017167	214.697	0.010513	0.0860526	0.122169	0.902765	0.995558	Cntnap1
ENSMUSG00000017176	1219.79	-0.00932684	0.0602327	-0.154847	0.876942	0.995558	Nt5c3b
ENSMUSG00000017188	1224.51	0.00970157	0.0542382	0.17887	0.85804	0.995558	Coa3
ENSMUSG00000017195	0.0985905	0.00159375	0.0100353	0.158815	0.873815	0.995558	Zpbp2
ENSMUSG00000017204	0.395136	-0.00738202	0.013782	-0.535628	0.592216	0.995558	Gsdma
ENSMUSG00000017210	1426.17	-0.0402146	0.0703	-0.572042	0.567293	0.995558	Med24
ENSMUSG00000017211	0.66307	0.015423	0.01555	0.991828	0.321281	0.995558	Gsdma2
ENSMUSG00000017221	2780.73	-0.0523288	0.0525616	-0.995572	0.319458	0.995558	Psmd3
ENSMUSG00000017264	1085.11	0.0789118	0.0530744	1.48681	0.137064	0.995558	Exosc10
ENSMUSG00000017286	890.564	-0.00781527	0.0629608	-0.124129	0.901213	0.995558	Glod4
ENSMUSG00000017288	1238.69	0.0100671	0.0568564	0.177061	0.85946	0.995558	Vps53
ENSMUSG00000017291	2083.83	0.0860403	0.077653	1.10801	0.267858	0.995558	Taok1
ENSMUSG00000017299	396.334	0.0324432	0.0717052	0.452453	0.650943	0.995558	Dnttip1
ENSMUSG00000017300	0.608518	-0.000820667	0.0184316	-0.0445249	0.964486	0.995558	Tnnc2
ENSMUSG00000017307	136.26	0.128392	0.0844499	1.52034	0.128426	0.995558	Acot8
ENSMUSG00000017309	0.29417	-0.00688897	0.0109952	-0.626545	0.530957	0.995558	Cd300lg
ENSMUSG00000017310	0.199296	-0.000238434	0.0100353	-0.0237595	0.981044	0.995558	Spint4
ENSMUSG00000017314	1312.1	-0.0428893	0.0785434	-0.546059	0.585025	0.995558	Mpp2
ENSMUSG00000017344	706.004	0.107638	0.0818407	1.31521	0.188438	0.995558	Vtn
ENSMUSG00000017376	1021.56	-0.11719	0.0619722	-1.89101	0.0586231	0.995558	Nlk
ENSMUSG00000017386	1357.42	-0.042967	0.0833053	-0.515777	0.60601	0.995558	Traf4
ENSMUSG00000017390	3481.1	-0.0610008	0.0674515	-0.904365	0.365802	0.995558	Aldoc
ENSMUSG00000017400	293.435	-0.0787528	0.0891879	-0.882999	0.377237	0.995558	Stac2
ENSMUSG00000017404	1585.59	-0.0376942	0.0690162	-0.546164	0.584953	0.995558	Rpl19
ENSMUSG00000017405	91.1432	0.02222	0.087412	0.254199	0.799342	0.995558	Nek8
ENSMUSG00000017412	991.834	0.0411551	0.0856445	0.480534	0.630848	0.995558	Cacnb4
ENSMUSG00000017417	47.6201	0.0533153	0.087389	0.610092	0.541801	0.995558	Plxdc1
ENSMUSG00000017418	674.136	0.00670692	0.082126	0.0816663	0.934912	0.995558	Arl5b
ENSMUSG00000017421	1925.84	-0.194837	0.0741699	-2.6269	0.00861657	0.995558	Zfp207
ENSMUSG00000017428	1315.94	0.0178703	0.0445633	0.401009	0.688413	0.995558	Psmd11
ENSMUSG00000017446	138.891	0.109388	0.0858097	1.27478	0.202389	0.995558	C1qtnf1
ENSMUSG00000017453	14.2665	0.054286	0.0684723	0.792818	0.427884	0.995558	Pipox
ENSMUSG00000017466	11242.9	0.109757	0.0702759	1.56181	0.118334	0.995558	Timp2
ENSMUSG00000017478	500.188	0.0133815	0.0681694	0.196298	0.844377	0.995558	Zc3h18
ENSMUSG00000017485	3137.56	0.0623885	0.0553403	1.12736	0.25959	0.995558	Top2b
ENSMUSG00000017491	81.9116	0.0807727	0.0839982	0.961601	0.33625	0.995558	Rarb
ENSMUSG00000017493	1203.36	0.10313	0.0741045	1.39169	0.164018	0.995558	Igfbp4
ENSMUSG00000017499	17.842	0.0612969	0.0670259	0.914526	0.36044	0.995558	Cdc6
ENSMUSG00000017548	558.187	-0.0866837	0.0690394	-1.25557	0.209272	0.995558	Suz12
ENSMUSG00000017550	96.5207	0.139556	0.0879934	1.58598	0.112743	0.995558	Atad5
ENSMUSG00000017588	0.292273	0.0062308	0.0109209	0.570538	0.568313	0.995558	Krt27
ENSMUSG00000017607	3.34074	0.0229726	0.0385671	0.595654	0.551406	0.995558	Tns4
ENSMUSG00000017615	1777.54	-0.0526029	0.0509199	-1.03305	0.301579	0.995558	Tnfaip1
ENSMUSG00000017639	6089	-0.0339459	0.0615225	-0.551764	0.58111	0.995558	Rab11fip4
ENSMUSG00000017652	29.7622	-0.102687	0.0845	-1.21523	0.224278	0.995558	Cd40
ENSMUSG00000017664	720.158	-0.0611925	0.0754922	-0.81058	0.417607	0.995558	Slc35c2
ENSMUSG00000017667	371.166	0.104537	0.0824415	1.26802	0.204791	0.995558	Zfp334
ENSMUSG00000017670	1832.28	-0.0301367	0.0527022	-0.571831	0.567436	0.995558	Elmo2
ENSMUSG00000017677	912.696	-0.165299	0.0870134	-1.8997	0.0574723	0.995558	Wsb1
ENSMUSG00000017679	1043.19	0.117114	0.0603001	1.94219	0.052114	0.995558	Ttpal
ENSMUSG00000017686	1476.06	-0.0925725	0.0476824	-1.94144	0.0522049	0.995558	Rhot1
ENSMUSG00000017688	0.697862	0.00436059	0.0206598	0.211066	0.832835	0.995558	Hnf4g
ENSMUSG00000017692	83.5243	0.0140417	0.0825896	0.170018	0.864996	0.995558	Rhbdl3
ENSMUSG00000017697	88.0741	0.0217471	0.0891588	0.243914	0.807297	0.995558	Ada
ENSMUSG00000017707	3655.66	0.0559325	0.0569051	0.982909	0.325652	0.995558	Serinc3
ENSMUSG00000017713	40.3001	0.0186308	0.0863807	0.215682	0.829235	0.995558	Tha1
ENSMUSG00000017715	1157.12	-0.0574048	0.0612262	-0.937586	0.348457	0.995558	Pgs1
ENSMUSG00000017716	61.2132	0.0488809	0.08918	0.548115	0.583613	0.995558	Birc5
ENSMUSG00000017718	30.1298	0.0402414	0.0849776	0.473552	0.635819	0.995558	Afmid
ENSMUSG00000017721	1844.42	0.0385136	0.0595323	0.646936	0.517673	0.995558	Pigt
ENSMUSG00000017723	6.93735	-0.0402147	0.0525376	-0.765447	0.444006	0.995558	Wfdc2
ENSMUSG00000017724	318.835	-0.13562	0.0830735	-1.63253	0.102567	0.995558	Etv4
ENSMUSG00000017733	0.0927415	0.00159375	0.0100353	0.158815	0.873815	0.995558	Eppin
ENSMUSG00000017734	472.271	-0.131237	0.0658762	-1.99218	0.0463518	0.995558	Dbndd2
ENSMUSG00000017737	40.6573	0.0309219	0.0863755	0.357994	0.720348	0.995558	Mmp9
ENSMUSG00000017740	4014.33	0.0324728	0.0816739	0.397591	0.690931	0.995558	Slc12a5
ENSMUSG00000017747	139.789	-0.0458661	0.0882652	-0.519639	0.603315	0.995558	Ghdc
ENSMUSG00000017754	625.08	0.145431	0.0845926	1.71919	0.0855791	0.995558	Pltp
ENSMUSG00000017756	95.996	0.180171	0.0891853	2.02019	0.0433636	0.995558	Slc12a7
ENSMUSG00000017760	1106.44	0.0106745	0.0548221	0.194712	0.845618	0.995558	Ctsa
ENSMUSG00000017764	490.24	0.0643138	0.0675219	0.952489	0.340849	0.995558	Zswim1
ENSMUSG00000017765	356.236	0.0607979	0.0803453	0.756707	0.449225	0.995558	Slc12a4
ENSMUSG00000017767	0.986272	-0.000578729	0.0187763	-0.0308223	0.975411	0.995558	Spata25
ENSMUSG00000017774	475.136	-0.0743057	0.0609041	-1.22004	0.222448	0.995558	Myo1c
ENSMUSG00000017776	2636.98	-0.0246064	0.0481473	-0.511065	0.609306	0.995558	Crk
ENSMUSG00000017778	957.031	-0.0309032	0.0576821	-0.53575	0.592131	0.995558	Cox7c
ENSMUSG00000017781	6229.99	-0.0404101	0.0347245	-1.16373	0.244532	0.995558	Pitpna
ENSMUSG00000017801	698.629	-0.00572352	0.0596817	-0.0959007	0.923599	0.995558	Mlx
ENSMUSG00000017817	10.3085	0.0784747	0.0559374	1.4029	0.160646	0.995558	Jph2
ENSMUSG00000017830	13.2452	-0.00586335	0.0671715	-0.0872893	0.930442	0.995558	Dhx58
ENSMUSG00000017831	1240.76	-0.0286472	0.0511517	-0.560044	0.575449	0.995558	Rab5a
ENSMUSG00000017832	0.0984887	0.00159375	0.0100353	0.158815	0.873815	0.995558	Hspb9
ENSMUSG00000017837	831.09	0.0201511	0.0634083	0.3178	0.750637	0.995558	Nkiras2
ENSMUSG00000017843	2485.47	-0.042154	0.0420609	-1.00221	0.316241	0.995558	Ppp2r5c
ENSMUSG00000017858	316.615	0.0223725	0.0779803	0.2869	0.774189	0.995558	Ift52
ENSMUSG00000017861	24.3733	0.00412742	0.0807453	0.0511166	0.959233	0.995558	Mybl2
ENSMUSG00000017868	2.87675	-0.0319235	0.0410653	-0.777383	0.436933	0.995558	Sgk2
ENSMUSG00000017897	71.4432	0.129452	0.0839952	1.54118	0.123273	0.995558	Eya2
ENSMUSG00000017922	0.0927415	0.00159375	0.0100353	0.158815	0.873815	0.995558	Prl3c1
ENSMUSG00000017929	1891.29	-0.0163771	0.0568697	-0.287976	0.773365	0.995558	B4galt5
ENSMUSG00000017943	2262.57	0.0111997	0.0481015	0.232836	0.815889	0.995558	Gdap1l1
ENSMUSG00000017969	38.3674	0.128844	0.085792	1.50181	0.133145	0.995558	Ptgis
ENSMUSG00000017978	1234.43	-0.0226113	0.0891767	-0.253556	0.799839	0.995558	Cadps2
ENSMUSG00000017999	641.492	-0.0803614	0.0683326	-1.17603	0.239582	0.995558	Ddx27
ENSMUSG00000018001	2066.27	0.00466583	0.0731187	0.0638117	0.94912	0.995558	Cyth3
ENSMUSG00000018008	92.6747	0.0668089	0.0890428	0.750301	0.453074	0.995558	Cyth4
ENSMUSG00000018012	6127.18	-0.0859274	0.0698745	-1.22974	0.218795	0.995558	Rac3
ENSMUSG00000018040	1298.9	-0.03273	0.0554828	-0.589913	0.555249	0.995558	Rrp7a
ENSMUSG00000018042	2121.68	0.0102174	0.0578187	0.176714	0.859733	0.995558	Cyb5r3
ENSMUSG00000018068	244.506	0.0090678	0.081992	0.110594	0.911939	0.995558	Ints2
ENSMUSG00000018076	1547.37	0.025962	0.0644149	0.403043	0.686917	0.995558	Med13l
ENSMUSG00000018102	131.65	0.0272497	0.0880972	0.309314	0.757083	0.995558	H2bc4
ENSMUSG00000018126	134.04	0.0570371	0.088109	0.647347	0.517407	0.995558	Baiap2l2
ENSMUSG00000018143	140.769	0.0335696	0.0860429	0.390149	0.696426	0.995558	Mafk
ENSMUSG00000018160	715.173	-0.0174847	0.0655196	-0.266862	0.789575	0.995558	Med1
ENSMUSG00000018166	20.7412	0.0100959	0.0768394	0.13139	0.895467	0.995558	Erbb3
ENSMUSG00000018167	348.232	-0.117719	0.0745705	-1.57862	0.114423	0.995558	Stard3
ENSMUSG00000018168	0.673452	0.0137564	0.0191038	0.720087	0.471471	0.995558	Ikzf3
ENSMUSG00000018169	89.0404	0.142313	0.089176	1.59587	0.110518	0.995558	Mfng
ENSMUSG00000018171	1787.16	-0.0404156	0.0602417	-0.670892	0.50229	0.995558	Vmp1
ENSMUSG00000018189	477.967	-0.0519994	0.0592517	-0.8776	0.380161	0.995558	Uchl5
ENSMUSG00000018196	1291.55	-0.00354875	0.0497483	-0.0713341	0.943132	0.995558	Glrx2
ENSMUSG00000018199	913.947	0.0872468	0.0765028	1.14044	0.254103	0.995558	Ro60
ENSMUSG00000018209	819.557	-0.0662008	0.0629857	-1.05105	0.293238	0.995558	Stk4
ENSMUSG00000018211	0.195797	-0.000238434	0.0100353	-0.0237595	0.981044	0.995558	Wfdc15b
ENSMUSG00000018217	213.357	0.145638	0.0873827	1.66667	0.09558	0.995558	Pmp22
ENSMUSG00000018238	22.3067	0.0799969	0.076767	1.04207	0.297377	0.995558	Gdf9
ENSMUSG00000018239	94.365	0.0120369	0.0861458	0.139727	0.888876	0.995558	Zcchc10
ENSMUSG00000018259	0.78428	-0.0152351	0.0180837	-0.842477	0.399521	0.995558	Prl8a2
ENSMUSG00000018263	0.40368	0.0084083	0.0156851	0.53607	0.59191	0.995558	Tbx5
ENSMUSG00000018286	2690.97	-0.00227759	0.0581536	-0.0391651	0.968759	0.995558	Psmb6
ENSMUSG00000018287	852.582	-0.0257432	0.0577988	-0.445394	0.656035	0.995558	Spag7
ENSMUSG00000018293	2571.27	0.002682	0.0591914	0.0453107	0.96386	0.995558	Pfn1
ENSMUSG00000018322	648.131	-0.0220765	0.0623996	-0.353793	0.723494	0.995558	Tomm34
ENSMUSG00000018326	14353.2	-0.00921774	0.036122	-0.255183	0.798582	0.995558	Ywhab
ENSMUSG00000018334	690.357	0.056985	0.0722864	0.788323	0.430508	0.995558	Ksr1
ENSMUSG00000018339	213.074	0.0492534	0.0824234	0.597566	0.55013	0.995558	Gpx3
ENSMUSG00000018340	1493.08	-0.0201241	0.0805059	-0.249971	0.80261	0.995558	Anxa6
ENSMUSG00000018341	2.0584	0.0120281	0.032673	0.368136	0.712772	0.995558	Il12rb2
ENSMUSG00000018362	381.051	-0.0554518	0.0632543	-0.876648	0.380678	0.995558	Kpna2
ENSMUSG00000018363	655.232	0.0772298	0.0655237	1.17866	0.238535	0.995558	Smurf2
ENSMUSG00000018372	79.282	-0.0557717	0.0889982	-0.626661	0.530881	0.995558	Cep95
ENSMUSG00000018377	703.785	0.0201118	0.0592824	0.339255	0.734418	0.995558	Vezf1
ENSMUSG00000018378	941.913	-0.00947202	0.0745747	-0.127014	0.898929	0.995558	Cuedc1
ENSMUSG00000018379	2606.48	-0.101163	0.0560778	-1.80398	0.0712352	0.995558	Srsf1
ENSMUSG00000018381	21.0456	0.050915	0.0733609	0.694035	0.48766	0.995558	Abi3
ENSMUSG00000018387	85.4216	-0.0248951	0.0784297	-0.317419	0.750925	0.995558	Shroom1
ENSMUSG00000018395	3130.2	0.0186564	0.0602587	0.309605	0.756861	0.995558	Kif3a
ENSMUSG00000018398	970.815	-0.0686406	0.0751342	-0.913573	0.360941	0.995558	2008-09-01
ENSMUSG00000018401	1803.26	0.0134121	0.0581541	0.23063	0.817602	0.995558	Mtmr4
ENSMUSG00000018405	387.356	-0.0835382	0.0785843	-1.06304	0.287764	0.995558	Mrm1
ENSMUSG00000018411	43425	-0.0294535	0.0554878	-0.53081	0.59555	0.995558	Mapt
ENSMUSG00000018412	1704.49	0.0149777	0.0518975	0.288602	0.772886	0.995558	Kansl1
ENSMUSG00000018415	968.17	-0.125902	0.0559861	-2.24881	0.0245244	0.995558	Gid4
ENSMUSG00000018417	766.847	-0.00183997	0.0764347	-0.0240724	0.980795	0.995558	Myo1b
ENSMUSG00000018425	401.526	0.0352032	0.0791408	0.444817	0.656452	0.995558	Dhx40
ENSMUSG00000018427	157.434	0.0225481	0.0874787	0.257756	0.796596	0.995558	Ypel2
ENSMUSG00000018428	1013.02	-0.0158355	0.0546737	-0.289636	0.772095	0.995558	Akap1
ENSMUSG00000018433	559.421	-0.0254684	0.0637314	-0.399621	0.689436	0.995558	Nol11
ENSMUSG00000018442	407.434	0.0504535	0.0637933	0.79089	0.429008	0.995558	Derl2
ENSMUSG00000018446	1189.95	-0.0494204	0.05364	-0.921335	0.356876	0.995558	C1qbp
ENSMUSG00000018449	181.667	-0.193472	0.0801926	-2.41259	0.0158398	0.995558	Rpain
ENSMUSG00000018451	4536.97	0.0300507	0.0694717	0.43256	0.665334	0.995558	6330403K07Rik
ENSMUSG00000018459	243.927	0.0764846	0.0761428	1.00449	0.315143	0.995558	Slc13a3
ENSMUSG00000018470	222.742	-0.102907	0.0884137	-1.16393	0.244454	0.995558	Kcnab3
ENSMUSG00000018474	11161.8	-0.0473789	0.0544378	-0.870332	0.384119	0.995558	Chd3
ENSMUSG00000018476	1102.79	0.0645667	0.0664596	0.971519	0.33129	0.995558	Kdm6b
ENSMUSG00000018479	6.28329	0.0714887	0.054084	1.32181	0.186231	0.995558	1700125H20Rik
ENSMUSG00000018481	2228.43	-0.00428552	0.0583015	-0.0735061	0.941403	0.995558	Appbp2
ENSMUSG00000018486	1.45348	0.0100663	0.0256962	0.391744	0.695248	0.995558	Wnt9b
ENSMUSG00000018500	46.6677	0.0507902	0.0858197	0.591825	0.553968	0.995558	Adora2b
ENSMUSG00000018501	3566.51	0.0769057	0.0530851	1.44873	0.147414	0.995558	Ncor1
ENSMUSG00000018507	714.247	-0.118699	0.073817	-1.60802	0.10783	0.995558	Trpv2
ENSMUSG00000018509	523.957	-0.0329077	0.0740301	-0.444517	0.656669	0.995558	Cenpv
ENSMUSG00000018537	817.098	-0.0864228	0.0765322	-1.12923	0.258799	0.995558	Pcgf2
ENSMUSG00000018541	268.17	0.0907607	0.0803777	1.12918	0.258823	0.995558	Cwc25
ENSMUSG00000018543	0.390372	-0.000447379	0.0137271	-0.032591	0.974001	0.995558	1700001P01Rik
ENSMUSG00000018547	6601.22	-0.0134601	0.0553091	-0.243361	0.807726	0.995558	Pip4k2b
ENSMUSG00000018548	4828.79	-0.0287158	0.0681078	-0.421622	0.673301	0.995558	Trim37
ENSMUSG00000018554	55.4645	-0.0813592	0.0824983	-0.986193	0.324039	0.995558	Ybx2
ENSMUSG00000018559	1178.22	-0.0871996	0.0603124	-1.4458	0.148234	0.995558	Ctdnep1
ENSMUSG00000018565	1876.76	-0.0511019	0.0484253	-1.05527	0.291301	0.995558	Elp5
ENSMUSG00000018566	23.3533	-0.0216637	0.0767656	-0.282206	0.777786	0.995558	Slc2a4
ENSMUSG00000018567	3481.82	-0.0235558	0.0496817	-0.474134	0.635405	0.995558	Gabarap
ENSMUSG00000018569	0.212142	-0.00393613	0.0100779	-0.39057	0.696115	0.995558	Cldn7
ENSMUSG00000018570	34.7089	-0.00835694	0.0844524	-0.0989544	0.921174	0.995558	2810408A11Rik
ENSMUSG00000018572	747.911	-0.143728	0.0683819	-2.10183	0.0355678	0.995558	Phf23
ENSMUSG00000018574	539.425	-0.0249007	0.06045	-0.411922	0.680397	0.995558	Acadvl
ENSMUSG00000018581	4.35737	0.0140672	0.0467733	0.300752	0.763604	0.995558	Dnah11
ENSMUSG00000018583	1427.9	-0.0128418	0.0473453	-0.271237	0.786209	0.995558	G3bp1
ENSMUSG00000018585	1076.92	-0.0392516	0.0694851	-0.564892	0.572147	0.995558	Atox1
ENSMUSG00000018589	1002.96	0.0454432	0.0789086	0.575896	0.564686	0.995558	Glra2
ENSMUSG00000018593	4534.91	0.0834877	0.0731023	1.14207	0.253427	0.995558	Sparc
ENSMUSG00000018595	0.311812	-0.00995127	0.0132037	-0.753675	0.451044	0.995558	Glra4
ENSMUSG00000018599	448.892	-0.100638	0.0783972	-1.28369	0.199249	0.995558	Mief2
ENSMUSG00000018604	16.3355	0.0415187	0.0696544	0.596068	0.55113	0.995558	Tbx3
ENSMUSG00000018634	836.445	-0.0727938	0.0847123	-0.859306	0.390172	0.995558	Crhr1
ENSMUSG00000018648	230.326	-0.109397	0.0775686	-1.41033	0.158442	0.995558	Dusp14
ENSMUSG00000018651	535.585	0.00181056	0.0612234	0.029573	0.976408	0.995558	Tada2a
ENSMUSG00000018654	35.1941	-0.0404527	0.0833563	-0.485298	0.627465	0.995558	Ikzf1
ENSMUSG00000018659	463.064	0.0111553	0.0715077	0.156002	0.876032	0.995558	Pnpo
ENSMUSG00000018661	774.57	-0.0988033	0.0715706	-1.3805	0.167433	0.995558	Cog1
ENSMUSG00000018666	943.107	-0.0753077	0.0612162	-1.23019	0.218625	0.995558	Cbx1
ENSMUSG00000018669	816.944	-0.0879845	0.0621673	-1.41529	0.156985	0.995558	Cdk5rap3
ENSMUSG00000018672	28.8439	0.0712337	0.0735898	0.967984	0.333052	0.995558	Copz2
ENSMUSG00000018677	1217.6	-0.0230631	0.0547405	-0.421316	0.673524	0.995558	Slc25a39
ENSMUSG00000018678	249.172	0.019935	0.0824754	0.241709	0.809006	0.995558	Sp2
ENSMUSG00000018697	315.682	-0.0184795	0.0730312	-0.253036	0.80024	0.995558	Aatf
ENSMUSG00000018698	6.73321	0.0875672	0.0508988	1.72042	0.0853565	0.995558	Lhx1
ENSMUSG00000018707	6444.5	0.122741	0.0832996	1.47348	0.14062	0.995558	Dync1h1
ENSMUSG00000018727	0.193447	-0.000238434	0.0100353	-0.0237595	0.981044	0.995558	Cpsf4l
ENSMUSG00000018733	124.25	0.0521149	0.0882264	0.590695	0.554725	0.995558	Pex12
ENSMUSG00000018736	1925.72	-0.0393679	0.0512364	-0.768357	0.442275	0.995558	Ndel1
ENSMUSG00000018740	28.0442	0.0276341	0.0815838	0.33872	0.73482	0.995558	Slc25a35
ENSMUSG00000018750	1217.77	-0.00929254	0.0791932	-0.11734	0.906591	0.995558	Zbtb4
ENSMUSG00000018752	1.46759	0.0213043	0.0274434	0.776301	0.437571	0.995558	Tnfsfm13
ENSMUSG00000018761	1279.28	-0.0228876	0.0582735	-0.392762	0.694495	0.995558	Mpdu1
ENSMUSG00000018765	1263.46	-0.0895562	0.0548924	-1.63149	0.102788	0.995558	Fxr2
ENSMUSG00000018770	5656.33	0.0911592	0.0364291	2.50238	0.0123363	0.995558	Atp5g3
ENSMUSG00000018774	88.7529	0.0349247	0.0891868	0.391591	0.69536	0.995558	Cd68
ENSMUSG00000018776	0.208152	-0.000238434	0.0100353	-0.0237595	0.981044	0.995558	Slc35g3
ENSMUSG00000018796	887.329	0.0216826	0.0652968	0.332062	0.739843	0.995558	Acsl1
ENSMUSG00000018800	284.859	0.126888	0.0824838	1.53834	0.123966	0.995558	Abca5
ENSMUSG00000018809	264.387	-0.0304091	0.0798214	-0.380965	0.703229	0.995558	Smyd4
ENSMUSG00000018819	89.7538	-0.0587236	0.0883136	-0.664945	0.506086	0.995558	Lsp1
ENSMUSG00000018820	1200.79	-0.0709409	0.0658362	-1.07754	0.281241	0.995558	Zfyve27
ENSMUSG00000018821	183.682	0.0502636	0.0755835	0.665007	0.506046	0.995558	Avpi1
ENSMUSG00000018822	6.56682	0.0267938	0.0543248	0.493216	0.62186	0.995558	Sfrp5
ENSMUSG00000018830	19.7992	0.0974825	0.0731956	1.33181	0.182923	0.995558	Myh11
ENSMUSG00000018841	246.952	-0.00391085	0.0777623	-0.0502924	0.959889	0.995558	Rad51d
ENSMUSG00000018845	32.2889	-0.0963895	0.0863267	-1.11657	0.264179	0.995558	Unc45b
ENSMUSG00000018846	1294.92	0.0318728	0.0802345	0.397246	0.691186	0.995558	Pank3
ENSMUSG00000018848	909.413	0.00403845	0.0550566	0.073351	0.941527	0.995558	Rars
ENSMUSG00000018849	2850.07	-0.0649482	0.0837222	-0.775758	0.437892	0.995558	Wwc1
ENSMUSG00000018858	678.407	-0.0254264	0.063242	-0.40205	0.687647	0.995558	Mrpl58
ENSMUSG00000018861	215.294	-0.106072	0.0825725	-1.28459	0.198935	0.995558	Fdxr
ENSMUSG00000018862	6.04779	-0.00238728	0.0519191	-0.0459808	0.963326	0.995558	Otop3
ENSMUSG00000018865	6713.26	-0.0360873	0.0643907	-0.560444	0.575177	0.995558	Sult4a1
ENSMUSG00000018882	625.092	-0.00540419	0.0604972	-0.0893297	0.92882	0.995558	Mrpl45
ENSMUSG00000018893	0.985716	-0.00152979	0.020515	-0.0745696	0.940557	0.995558	Mb
ENSMUSG00000018899	40.721	-0.0042029	0.0860019	-0.0488698	0.961023	0.995558	Irf1
ENSMUSG00000018900	197.962	-0.0552418	0.0768792	-0.718553	0.472416	0.995558	Slc22a5
ENSMUSG00000018906	92.8955	-0.0609538	0.089061	-0.684405	0.493719	0.995558	P4ha2
ENSMUSG00000018907	4.12004	0.021519	0.0442701	0.486085	0.626907	0.995558	Alox12e
ENSMUSG00000018909	6357.12	-0.0184417	0.0495995	-0.371813	0.710032	0.995558	Arrb1
ENSMUSG00000018914	0.096732	-0.00207062	0.0100353	-0.206334	0.83653	0.995558	Il3
ENSMUSG00000018919	18.1418	-0.0284327	0.0799085	-0.355815	0.721979	0.995558	Tm4sf5
ENSMUSG00000018920	16.6338	0.1595	0.0648882	2.45807	0.0139685	0.995558	Cxcl16
ENSMUSG00000018921	881.457	0.0768794	0.0561754	1.36856	0.171137	0.995558	Pelp1
ENSMUSG00000018923	317.689	-0.0543929	0.0714503	-0.761269	0.446496	0.995558	Med11
ENSMUSG00000018924	0.913418	-0.0280532	0.0229725	-1.22116	0.222024	0.995558	Alox15
ENSMUSG00000018925	0.200872	0.00342594	0.0100353	0.341389	0.732811	0.995558	Heatr9
ENSMUSG00000018927	16.1383	-0.00546575	0.0633319	-0.0863032	0.931225	0.995558	Ccl6
ENSMUSG00000018930	0.867492	0.0122225	0.0206899	0.590748	0.55469	0.995558	Ccl4
ENSMUSG00000018931	593.616	0.0533083	0.0642879	0.829212	0.406984	0.995558	Natd1
ENSMUSG00000018932	213.216	-0.0522794	0.0781595	-0.668881	0.503571	0.995558	Map2k3
ENSMUSG00000018965	4789.48	-0.0703995	0.0464883	-1.51435	0.129938	0.995558	Ywhah
ENSMUSG00000018974	550.448	-0.0522292	0.0655813	-0.796405	0.425797	0.995558	Sart3
ENSMUSG00000018983	24.8449	0.0899125	0.0802665	1.12018	0.262639	0.995558	E2f2
ENSMUSG00000018986	2.5607	0.0389369	0.0375223	1.0377	0.29941	0.995558	Slfn3
ENSMUSG00000018995	210.667	-0.0501897	0.0776105	-0.646687	0.517834	0.995558	Nars2
ENSMUSG00000018999	766.953	0.0057379	0.0691269	0.0830054	0.933847	0.995558	Slc35b4
ENSMUSG00000019027	30.6989	0.128092	0.0787292	1.627	0.103738	0.995558	Dnah1
ENSMUSG00000019039	890.099	-0.0677732	0.0726025	-0.933483	0.350571	0.995558	Dalrd3
ENSMUSG00000019054	1784	-0.0777856	0.0531294	-1.46408	0.143172	0.995558	Fis1
ENSMUSG00000019055	305.859	0.11251	0.0783266	1.43642	0.150884	0.995558	Plod1
ENSMUSG00000019066	1143.72	-0.0382706	0.055839	-0.685374	0.493108	0.995558	Rab3d
ENSMUSG00000019080	132.208	0.115507	0.0864251	1.33649	0.181388	0.995558	Mfsd3
ENSMUSG00000019082	5268.86	0.017415	0.0444787	0.391535	0.695402	0.995558	Slc25a22
ENSMUSG00000019087	5721.73	-0.0129094	0.0530142	-0.243508	0.807612	0.995558	Atp6ap1
ENSMUSG00000019088	22.4061	0.00313014	0.0818623	0.0382366	0.969499	0.995558	Dnase1l1
ENSMUSG00000019102	22.5941	0.0309426	0.079276	0.390314	0.696304	0.995558	Aldh3a1
ENSMUSG00000019122	14.2719	0.0537301	0.0626382	0.857784	0.391012	0.995558	Ccl9
ENSMUSG00000019124	7399.54	-0.0556112	0.0397369	-1.39949	0.161667	0.995558	Scrn1
ENSMUSG00000019132	5081.22	-0.0696229	0.0318439	-2.18638	0.0287878	0.995558	BC005537
ENSMUSG00000019139	681.25	0.0539312	0.083048	0.649397	0.516081	0.995558	Isyna1
ENSMUSG00000019143	428.128	-0.0483727	0.0695983	-0.695028	0.487038	0.995558	Hars2
ENSMUSG00000019146	1427.25	-0.0260194	0.0714448	-0.364188	0.715717	0.995558	Cacng2
ENSMUSG00000019158	564.232	-0.026986	0.081995	-0.329117	0.742067	0.995558	Tmem160
ENSMUSG00000019173	3574.83	-0.0319933	0.0548307	-0.583492	0.559562	0.995558	Rab5c
ENSMUSG00000019178	1.47975	0.0200935	0.0269728	0.744954	0.4563	0.995558	Styxl1
ENSMUSG00000019179	6945.41	-0.00636294	0.0441482	-0.144127	0.8854	0.995558	Mdh2
ENSMUSG00000019188	1896.56	0.0589399	0.0489441	1.20423	0.228501	0.995558	H13
ENSMUSG00000019189	2159.66	0.0139053	0.0617746	0.225098	0.821903	0.995558	Rnf145
ENSMUSG00000019194	1238.51	0.0812685	0.0736155	1.10396	0.269611	0.995558	Scn1b
ENSMUSG00000019210	4693.67	-0.0284397	0.0465901	-0.610424	0.541581	0.995558	Atp6v1e1
ENSMUSG00000019214	34.0886	-0.0464865	0.0883673	-0.52606	0.598846	0.995558	Chtf18
ENSMUSG00000019230	18.9596	0.052941	0.0276694	1.91334	0.0557041	0.995558	Lhx9
ENSMUSG00000019232	0.0927415	0.00159375	0.0100353	0.158815	0.873815	0.995558	Etnppl
ENSMUSG00000019235	793.629	-0.0580303	0.0591842	-0.980503	0.326838	0.995558	Rps6kl1
ENSMUSG00000019254	924.03	-0.0650956	0.0764544	-0.85143	0.394531	0.995558	Ppp1r12c
ENSMUSG00000019256	173.637	0.00298545	0.0882455	0.0338311	0.973012	0.995558	Ahr
ENSMUSG00000019261	711.531	-0.00377918	0.0709537	-0.0532626	0.957523	0.995558	Map1s
ENSMUSG00000019278	0.307723	-0.00359382	0.0132053	-0.272149	0.785507	0.995558	Dpep1
ENSMUSG00000019295	355.842	-0.00261263	0.0765898	-0.034112	0.972788	0.995558	Tmem129
ENSMUSG00000019297	391.027	0.0360792	0.0647106	0.557547	0.577154	0.995558	Nop9
ENSMUSG00000019301	1.48339	-0.0273365	0.0289803	-0.943277	0.345539	0.995558	Hsd17b1
ENSMUSG00000019302	8930.86	0.0137237	0.0641458	0.213946	0.830589	0.995558	Atp6v0a1
ENSMUSG00000019303	74.0345	0.0457563	0.0879889	0.520024	0.603047	0.995558	Psmc3ip
ENSMUSG00000019312	17.9849	0.136471	0.0744261	1.83364	0.0667075	0.995558	Grb7
ENSMUSG00000019320	24.5416	0.0122968	0.0837892	0.146758	0.883323	0.995558	Noxo1
ENSMUSG00000019326	8.82747	0.12068	0.0552496	2.18426	0.0289429	0.995558	Aoc3
ENSMUSG00000019338	414.386	0.0336994	0.0654516	0.514875	0.60664	0.995558	Zfp687
ENSMUSG00000019359	144.409	0.0215251	0.0885567	0.243066	0.807954	0.995558	Gdpd2
ENSMUSG00000019362	978.3	-0.0420974	0.0605157	-0.695644	0.486652	0.995558	D8Ertd738e
ENSMUSG00000019368	0.859046	0.0249316	0.0188419	1.3232	0.185768	0.995558	Sec14l4
ENSMUSG00000019370	38301.1	-0.0580121	0.0575093	-1.00874	0.313098	0.995558	Calm3
ENSMUSG00000019373	1315.39	-0.0271419	0.0491612	-0.552099	0.58088	0.995558	Cops3
ENSMUSG00000019428	5081.82	-0.0469005	0.0626321	-0.748825	0.453963	0.995558	Fkbp8
ENSMUSG00000019429	1.27701	0.0118269	0.0242591	0.487524	0.625887	0.995558	Ffar3
ENSMUSG00000019432	3330.54	-0.0751798	0.0722685	-1.04029	0.298207	0.995558	Ddx39b
ENSMUSG00000019433	1283.48	0.00362748	0.0568706	0.0637848	0.949142	0.995558	Gipc1
ENSMUSG00000019437	262.172	-0.0992811	0.0792312	-1.25305	0.210186	0.995558	Tlcd1
ENSMUSG00000019461	430.6	-0.08516	0.0858767	-0.991654	0.321366	0.995558	Plscr3
ENSMUSG00000019464	7.27077	-0.0186886	0.0565693	-0.330366	0.741123	0.995558	Ptger1
ENSMUSG00000019467	1026.73	-0.00290132	0.0665102	-0.0436221	0.965206	0.995558	Arhgef25
ENSMUSG00000019470	515.233	-0.0691143	0.0690376	-1.00111	0.316773	0.995558	Xab2
ENSMUSG00000019471	2201.1	0.00518648	0.0478639	0.108359	0.913711	0.995558	Cdc37
ENSMUSG00000019478	1234.94	0.00284755	0.0603651	0.0471722	0.962376	0.995558	Rab4a
ENSMUSG00000019487	54.317	-0.0572292	0.0872764	-0.655723	0.512002	0.995558	Trip10
ENSMUSG00000019489	1.13624	0.00114214	0.0207607	0.0550143	0.956127	0.995558	Cd70
ENSMUSG00000019505	5760.68	0.0352005	0.0557	0.631965	0.52741	0.995558	Ubb
ENSMUSG00000019518	413.958	-0.0612919	0.078739	-0.778419	0.436322	0.995558	Ap4m1
ENSMUSG00000019528	1039.92	-0.0559607	0.0502703	-1.1132	0.265624	0.995558	Gyg
ENSMUSG00000019539	112.439	0.0870244	0.0873106	0.996723	0.318899	0.995558	Rcn3
ENSMUSG00000019558	793.249	0.0286036	0.061354	0.466205	0.641069	0.995558	Slc6a8
ENSMUSG00000019564	86.6138	0.0935236	0.0854783	1.09412	0.273902	0.995558	Arid3a
ENSMUSG00000019577	107.255	0.132612	0.0891441	1.48761	0.136854	0.995558	Pdk4
ENSMUSG00000019578	1271.7	-0.0754445	0.0616804	-1.22315	0.221273	0.995558	Ubxn6
ENSMUSG00000019579	962.086	0.0489331	0.0484098	1.01081	0.312107	0.995558	Mydgf
ENSMUSG00000019590	831.247	0.00423913	0.0755861	0.0560834	0.955275	0.995558	Cyb561
ENSMUSG00000019647	1605.63	0.0611826	0.0681746	0.897439	0.369485	0.995558	Sema6a
ENSMUSG00000019659	311.92	-0.0980265	0.0688993	-1.42275	0.154808	0.995558	Ccdc12
ENSMUSG00000019689	349.933	0.0779255	0.08162	0.954735	0.339712	0.995558	Fmc1
ENSMUSG00000019699	7525.46	-0.0448181	0.0609922	-0.734817	0.462451	0.995558	Akt3
[truncated: 45,730 more rows]
